# Supplementary material for: Tuning flavin environment to detect and control light-induced conformational switching in Drosophila cryptochrome
Source: Commun Biol. 2021 Feb 26;4:249. doi: 10.1038/s42003-021-01766-2 (PMC7910608; doi:10.1038/s42003-021-01766-2)
Supplement: Supplementary file 4 — Supplementary Data 1 [file 42003_2021_1766_MOESM4_ESM.xlsx]

## Sheet: Fig2
Wavelength (nm)	WT (Dark)	WT (5 s Irrad.)	L405E:C416N (Dark)	L405E:C416N (5 s Irrad.)		Frequency (MHz)	WT	L405E/C416N
190	0.0304737	0.0207014	-0.0357547	0.0396485		25	-0.80305	-1.60079
191	0.0674829	-0.0105519	-0.0555611	-0.0217896		25.0489	-0.80071	-1.60058
192	0.0563874	-0.022449	-0.0672746	-0.0328555		25.0978	-0.8022	-1.60114
193	0.0253077	0.00511122	-0.0820384	-0.04638		25.1466	-0.79748	-1.60241
194	-0.0359559	0.041811	-0.0241108	-0.00845337		25.1955	-0.79779	-1.6033
195	0.0836329	0.10328	0.0429449	0.0457845		25.2444	-0.79797	-1.60411
196	0.0345984	0.0658131	0.0312986	-0.0073781		25.2933	-0.79757	-1.60438
197	0.0154557	0.0709038	0.00816345	-0.0040307		25.3421	-0.79698	-1.60258
198	0.130334	0.205213	0.119643	0.126001		25.391	-0.80309	-1.60439
199	0.17854	0.175063	0.150362	0.197212		25.4399	-0.80194	-1.60207
200	0.204589	0.243733	0.20895	0.204445		25.4888	-0.80285	-1.60138
201	0.341517	0.348794	0.333474	0.239325		25.5376	-0.80714	-1.60094
202	0.512882	0.364188	0.304411	0.294282		25.5865	-0.80794	-1.6029
203	0.625484	0.450442	0.437235	0.46943		25.6354	-0.80545	-1.59839
204	0.604867	0.519366	0.451649	0.62012		25.6843	-0.80316	-1.59725
205	0.729607	0.665109	0.578506	0.612541		25.7331	-0.80616	-1.59805
206	0.790143	0.785269	0.747119	0.746589		25.782	-0.80182	-1.59862
207	0.741572	0.802903	0.755226	0.76445		25.8309	-0.80499	-1.60018
208	0.764114	0.775887	0.761831	0.755029		25.8798	-0.80039	-1.60199
209	0.909482	0.891059	0.833005	0.877707		25.9286	-0.79988	-1.6049
210	0.903421	0.89257	0.880446	0.882307		25.9775	-0.79432	-1.60588
211	0.916842	0.847921	0.880518	0.924041		26.0264	-0.79399	-1.60377
212	1.01064	0.958041	0.910369	0.887366		26.0753	-0.78997	-1.60277
213	1.0008	0.889404	0.932243	0.90081		26.1241	-0.79249	-1.6023
214	0.999481	0.923562	0.895993	0.853346		26.173	-0.79488	-1.6012
215	0.915497	1.0613	0.964814	0.947041		26.2219	-0.80107	-1.60067
216	0.932552	0.900349	0.822347	0.847247		26.2708	-0.80217	-1.60085
217	1.01302	0.979466	0.98034	0.998868		26.3196	-0.80082	-1.60026
218	1.01656	0.972094	0.943959	0.963436		26.3685	-0.80101	-1.60181
219	1.18135	1.16814	1.12765	1.01509		26.4174	-0.80043	-1.60257
220	1.2338	1.26998	1.15829	1.21332		26.4663	-0.79271	-1.60455
221	1.36887	1.38299	1.34632	1.32899		26.5151	-0.79248	-1.60306
222	1.51351	1.48122	1.50285	1.42869		26.564	-0.79247	-1.6046
223	1.61967	1.58663	1.56824	1.55897		26.6129	-0.79615	-1.60272
224	1.75328	1.82649	1.76336	1.7533		26.6618	-0.79903	-1.60176
225	1.91004	1.79672	1.82696	1.86844		26.7107	-0.80049	-1.59759
226	1.98124	1.92711	1.89063	1.98784		26.7595	-0.79863	-1.60046
227	2.13667	2.2007	2.10181	2.20567		26.8084	-0.79833	-1.59676
228	2.16782	2.17924	2.17486	2.2094		26.8573	-0.79632	-1.59681
229	2.28998	2.2563	2.23982	2.29075		26.9062	-0.79515	-1.59441
230	2.28917	2.28626	2.29738	2.29114		26.955	-0.7967	-1.599
231	2.42477	2.41167	2.37044	2.44264		27.0039	-0.79556	-1.59709
232	2.55804	2.58317	2.49183	2.47602		27.0528	-0.80021	-1.59723
233	2.51658	2.50826	2.48831	2.47887		27.1017	-0.79608	-1.59683
234	2.63414	2.64167	2.59675	2.61003		27.1505	-0.79403	-1.6005
235	2.67382	2.69998	2.56809	2.62747		27.1994	-0.79741	-1.59894
236	2.6407	2.67179	2.5931	2.68909		27.2483	-0.80138	-1.59953
237	2.66301	2.64873	2.616	2.71518		27.2972	-0.80057	-1.60148
238	2.71353	2.81846	2.77986	2.75748		27.346	-0.80349	-1.60373
239	2.72801	2.76525	2.64736	2.75415		27.3949	-0.8018	-1.60175
240	2.73746	2.69469	2.57964	2.66803		27.4438	-0.79865	-1.60262
241	2.75978	2.84722	2.74784	2.71685		27.4927	-0.79566	-1.6021
242	2.79583	2.76894	2.67145	2.74992		27.5415	-0.79096	-1.60013
243	2.67621	2.58636	2.59591	2.62067		27.5904	-0.79315	-1.60124
244	2.60281	2.69905	2.62495	2.63845		27.6393	-0.79395	-1.60122
245	2.69251	2.72794	2.65932	2.64363		27.6882	-0.79455	-1.60074
246	2.59274	2.55295	2.56611	2.61045		27.737	-0.79393	-1.60284
247	2.59278	2.60633	2.47618	2.59948		27.7859	-0.79516	-1.60457
248	2.57133	2.58926	2.56862	2.60569		27.8348	-0.79656	-1.60183
249	2.49141	2.53072	2.53137	2.50001		27.8837	-0.79696	-1.6025
250	2.47741	2.42181	2.46832	2.43375		27.9325	-0.79536	-1.60007
251	2.50058	2.44227	2.42917	2.44017		27.9814	-0.80166	-1.59778
252	2.42707	2.42745	2.42731	2.49911		28.0303	-0.80381	-1.59895
253	2.48503	2.4462	2.41229	2.43294		28.0792	-0.79664	-1.59733
254	2.4175	2.43523	2.4175	2.35305		28.1281	-0.79552	-1.59683
255	2.52815	2.39205	2.38977	2.44419		28.1769	-0.7983	-1.59588
256	2.4139	2.45927	2.35342	2.33484		28.2258	-0.79491	-1.59672
257	2.36573	2.43076	2.40111	2.36714		28.2747	-0.79903	-1.59616
258	2.39697	2.39133	2.41394	2.36143		28.3236	-0.8044	-1.59723
259	2.39889	2.436	2.43766	2.41065		28.3724	-0.8043	-1.59554
260	2.49466	2.59391	2.47228	2.49015		28.4213	-0.80081	-1.59614
261	2.55215	2.43943	2.42564	2.41312		28.4702	-0.8015	-1.59809
262	2.4461	2.35123	2.39001	2.41998		28.5191	-0.8024	-1.59997
263	2.46639	2.44082	2.39052	2.34554		28.5679	-0.80007	-1.59876
264	2.33509	2.41523	2.32242	2.32307		28.6168	-0.79984	-1.60084
265	2.49269	2.45023	2.36615	2.43769		28.6657	-0.80159	-1.60211
266	2.55535	2.49815	2.47889	2.47878		28.7146	-0.80144	-1.60189
267	2.39363	2.44597	2.39007	2.37558		28.7634	-0.79942	-1.59996
268	2.47929	2.49098	2.44436	2.49847		28.8123	-0.80249	-1.59981
269	2.5497	2.51163	2.4893	2.59141		28.8612	-0.80041	-1.59966
270	2.48253	2.48432	2.39285	2.43421		28.9101	-0.79983	-1.5995
271	2.51825	2.5401	2.4786	2.51099		28.9589	-0.7966	-1.59885
272	2.59676	2.55874	2.59286	2.5667		29.0078	-0.79331	-1.60128
273	2.56426	2.5897	2.52874	2.43933		29.0567	-0.79281	-1.60308
274	2.53666	2.49725	2.44335	2.45717		29.1056	-0.79782	-1.60431
275	2.50491	2.46312	2.40253	2.52596		29.1545	-0.80116	-1.60276
276	2.45355	2.42339	2.4217	2.43662		29.2033	-0.80526	-1.60258
277	2.51163	2.45537	2.46551	2.46182		29.2522	-0.8018	-1.602
278	2.51746	2.51012	2.38641	2.45529		29.3011	-0.8023	-1.60364
279	2.40321	2.40505	2.4031	2.38985		29.3499	-0.79952	-1.6017
280	2.48672	2.48491	2.44634	2.44249		29.3988	-0.80197	-1.60586
281	2.38601	2.39136	2.42885	2.36534		29.4477	-0.80081	-1.60592
282	2.42846	2.39169	2.41735	2.36045		29.4966	-0.80669	-1.60211
283	2.39034	2.40548	2.33732	2.29571		29.5454	-0.80366	-1.60063
284	2.33909	2.29423	2.31774	2.38512		29.5943	-0.80288	-1.599
285	2.32231	2.35596	2.33702	2.27161		29.6432	-0.79377	-1.60013
286	2.28969	2.21824	2.292	2.28432		29.6921	-0.79472	-1.59957
287	2.22864	2.31535	2.19299	2.20367		29.741	-0.7927	-1.60034
288	2.25079	2.27089	2.13119	2.22134		29.7898	-0.79514	-1.59899
289	2.41055	2.36709	2.32758	2.36709		29.8387	-0.79959	-1.60115
290	2.22923	2.24287	2.24393	2.24272		29.8876	-0.80618	-1.59824
291	2.31074	2.21324	2.20667	2.17885		29.9365	-0.80476	-1.59824
292	2.26574	2.29879	2.18594	2.22278		29.9853	-0.8042	-1.59798
293	2.28048	2.20392	2.16845	2.2477		30.0342	-0.80129	-1.6001
294	2.15464	2.20774	2.12766	2.15361		30.0831	-0.80042	-1.59953
295	2.19512	2.10293	2.19285	2.18693		30.132	-0.8001	-1.59953
296	2.1025	2.13896	2.09523	2.17891		30.1808	-0.79523	-1.60081
297	2.00795	2.0908	2.05616	2.14167		30.2297	-0.79292	-1.59904
298	1.84043	1.89005	1.92669	2.02364		30.2786	-0.79267	-1.59791
299	1.62188	1.75465	1.73879	1.88682		30.3275	-0.79039	-1.6011
300	1.39205	1.50294	1.5308	1.68726		30.3763	-0.78762	-1.59757
301	1.16252	1.27846	1.29045	1.47572		30.4252	-0.79196	-1.59656
302	0.976231	1.07322	1.08128	1.28826		30.4741	-0.79622	-1.59837
303	0.807227	0.897347	0.889376	1.11035		30.523	-0.79473	-1.60271
304	0.658853	0.743918	0.727507	0.953578		30.5719	-0.79746	-1.6011
305	0.536871	0.616315	0.594732	0.824623		30.6207	-0.80162	-1.60444
306	0.44047	0.514794	0.493297	0.724344		30.6696	-0.80655	-1.60642
307	0.367807	0.434838	0.413627	0.645126		30.7185	-0.80673	-1.60693
308	0.311574	0.373502	0.352594	0.583793		30.7674	-0.80723	-1.60607
309	0.269147	0.326663	0.307618	0.539326		30.8162	-0.80674	-1.60399
310	0.240621	0.293675	0.276572	0.508127		30.8651	-0.80327	-1.60483
311	0.219827	0.269227	0.256783	0.484479		30.914	-0.8005	-1.60361
312	0.206275	0.252843	0.243293	0.469384		30.9628	-0.79783	-1.60412
313	0.198	0.240856	0.235608	0.457565		31.0117	-0.80147	-1.60156
314	0.193565	0.232772	0.231858	0.451269		31.0606	-0.80005	-1.60361
315	0.192032	0.227842	0.231172	0.447135		31.1095	-0.80142	-1.602
316	0.192975	0.225194	0.23384	0.445383		31.1584	-0.79572	-1.60274
317	0.194861	0.222894	0.237147	0.44272		31.2072	-0.79297	-1.60311
318	0.198342	0.2224	0.241552	0.442613		31.2561	-0.79242	-1.60349
319	0.202962	0.223388	0.247821	0.442497		31.305	-0.7918	-1.60061
320	0.208514	0.224352	0.254398	0.443385		31.3539	-0.78951	-1.6015
321	0.214456	0.226231	0.263489	0.444484		31.4027	-0.7923	-1.59842
322	0.221105	0.228932	0.271402	0.443851		31.4516	-0.79847	-1.59756
323	0.228663	0.231821	0.280321	0.443932		31.5005	-0.79696	-1.59852
324	0.236406	0.235741	0.289227	0.443785		31.5494	-0.79854	-1.59827
325	0.244041	0.239807	0.298423	0.442616		31.5982	-0.79991	-1.59321
326	0.252573	0.244505	0.309024	0.442285		31.6471	-0.8025	-1.59572
327	0.262176	0.249741	0.319472	0.440791		31.696	-0.80043	-1.59392
328	0.271418	0.25539	0.329608	0.438611		31.7449	-0.79927	-1.59006
329	0.28121	0.262008	0.341462	0.435813		31.7937	-0.80067	-1.59043
330	0.29223	0.269562	0.353163	0.433299		31.8426	-0.79973	-1.59252
331	0.303018	0.277476	0.363821	0.429041		31.8915	-0.8005	-1.59245
332	0.314259	0.285885	0.376009	0.424822		31.9404	-0.79956	-1.59207
333	0.325682	0.295652	0.38825	0.420341		31.9892	-0.80485	-1.59132
334	0.338943	0.305882	0.401014	0.416151		32.0381	-0.80136	-1.59065
335	0.352726	0.318162	0.414245	0.411999		32.087	-0.8044	-1.58732
336	0.365414	0.331576	0.427158	0.407465		32.1359	-0.80116	-1.58148
337	0.378289	0.345005	0.438925	0.404025		32.1848	-0.80037	-1.58598
338	0.390402	0.358567	0.450808	0.400135		32.2336	-0.79722	-1.58544
339	0.404083	0.375251	0.463415	0.398508		32.2825	-0.79903	-1.58411
340	0.417252	0.391752	0.475456	0.395105		32.3314	-0.79359	-1.58832
341	0.429158	0.409451	0.485829	0.392347		32.3802	-0.79701	-1.58579
342	0.441594	0.428529	0.497622	0.390277		32.4291	-0.79628	-1.58282
343	0.453234	0.447865	0.506775	0.389136		32.478	-0.79873	-1.58237
344	0.465503	0.470123	0.518215	0.389063		32.5269	-0.79764	-1.58287
345	0.474866	0.492691	0.528318	0.388133		32.5758	-0.79933	-1.58054
346	0.487185	0.5169	0.539342	0.389375		32.6246	-0.79507	-1.58601
347	0.499475	0.544793	0.5515	0.390625		32.6735	-0.79468	-1.5848
348	0.51186	0.573026	0.561751	0.3924		32.7224	-0.79491	-1.58561
349	0.524612	0.604862	0.575003	0.395617		32.7713	-0.79617	-1.58674
350	0.53704	0.634728	0.585129	0.398517		32.8201	-0.79686	-1.5859
351	0.551901	0.667601	0.596259	0.400656		32.869	-0.79688	-1.58539
352	0.561178	0.70328	0.606384	0.403769		32.9179	-0.79952	-1.58742
353	0.573384	0.73534	0.612761	0.405229		32.9668	-0.79773	-1.58943
354	0.587895	0.771302	0.622629	0.408768		33.0156	-0.79471	-1.58932
355	0.59656	0.801199	0.62565	0.411195		33.0645	-0.79443	-1.59005
356	0.603343	0.831943	0.629089	0.412967		33.1134	-0.79811	-1.58789
357	0.609787	0.858238	0.631078	0.414874		33.1623	-0.79513	-1.58316
358	0.616502	0.881077	0.633139	0.415682		33.2111	-0.79298	-1.57967
359	0.619835	0.905897	0.632697	0.416805		33.26	-0.79553	-1.57481
360	0.622364	0.912188	0.629641	0.420464		33.3089	-0.7954	-1.57263
361	0.618396	0.916449	0.621953	0.425844		33.3578	-0.79114	-1.57162
362	0.617903	0.929455	0.619556	0.427893		33.4066	-0.79532	-1.57332
363	0.619059	0.943614	0.617306	0.428483		33.4555	-0.79724	-1.57541
364	0.619349	0.953152	0.618844	0.430366		33.5044	-0.79556	-1.57826
365	0.61794	0.967963	0.621685	0.433505		33.5533	-0.79872	-1.57898
366	0.615925	0.972797	0.620489	0.43427		33.6022	-0.79405	-1.57965
367	0.619358	0.985599	0.62195	0.437399		33.651	-0.79219	-1.58052
368	0.620173	0.992228	0.627267	0.439255		33.6999	-0.79362	-1.57932
369	0.618914	0.982911	0.629077	0.43892		33.7488	-0.79699	-1.58044
370	0.618376	0.978326	0.629257	0.436932		33.7976	-0.79723	-1.58088
371	0.623342	0.975342	0.638791	0.438259		33.8465	-0.80538	-1.58041
372	0.624771	0.966032	0.643489	0.437056		33.8954	-0.80534	-1.57919
373	0.625712	0.952672	0.644287	0.433788		33.9443	-0.80353	-1.57992
374	0.626649	0.942604	0.644387	0.434187		33.9932	-0.8031	-1.57631
375	0.623895	0.928139	0.641211	0.430762		34.042	-0.80422	-1.57727
376	0.620205	0.916306	0.636167	0.428698		34.0909	-0.80075	-1.57722
377	0.610691	0.89098	0.624248	0.423471		34.1398	-0.8003	-1.57612
378	0.60393	0.865584	0.610482	0.420019		34.1887	-0.80096	-1.5797
379	0.592088	0.845046	0.593462	0.418553		34.2375	-0.79845	-1.58104
380	0.574681	0.816978	0.573341	0.412173		34.2864	-0.79388	-1.5813
381	0.553514	0.793856	0.548446	0.404848		34.3353	-0.79726	-1.58089
382	0.534119	0.767381	0.525318	0.399527		34.3842	-0.79895	-1.58194
383	0.509222	0.73657	0.499679	0.392552		34.433	-0.79778	-1.57608
384	0.481931	0.705637	0.473498	0.38337		34.4819	-0.80242	-1.57797
385	0.456889	0.674049	0.445921	0.375321		34.5308	-0.80783	-1.57481
386	0.43139	0.642601	0.420389	0.36392		34.5797	-0.80548	-1.57987
387	0.407115	0.612932	0.39996	0.354704		34.6285	-0.80793	-1.58037
388	0.384072	0.58657	0.381699	0.342863		34.6774	-0.80921	-1.58086
389	0.3626	0.56108	0.36488	0.332224		34.7263	-0.80645	-1.58047
390	0.342804	0.539171	0.350413	0.318387		34.7752	-0.79982	-1.5826
391	0.327837	0.523766	0.339801	0.306471		34.824	-0.8053	-1.5798
392	0.317688	0.511707	0.333269	0.295203		34.8729	-0.80582	-1.57905
393	0.308793	0.506121	0.325691	0.285083		34.9218	-0.80247	-1.57921
394	0.300694	0.50491	0.320398	0.273588		34.9707	-0.80106	-1.57845
395	0.296046	0.510209	0.318181	0.264349		35.0196	-0.80115	-1.57914
396	0.293956	0.517323	0.31657	0.255805		35.0684	-0.80094	-1.5781
397	0.295136	0.530125	0.317347	0.248286		35.1173	-0.79731	-1.57789
398	0.296191	0.546063	0.318272	0.241723		35.1662	-0.79815	-1.57756
399	0.297431	0.5577	0.319694	0.235148		35.215	-0.79696	-1.57876
400	0.299148	0.572156	0.320187	0.228442		35.2639	-0.79952	-1.57569
401	0.303891	0.585757	0.325206	0.223611		35.3128	-0.79872	-1.57223
402	0.306118	0.592138	0.330642	0.219455		35.3617	-0.79783	-1.57211
403	0.309648	0.593449	0.336577	0.21462		35.4106	-0.8023	-1.57111
404	0.313247	0.594321	0.343664	0.212087		35.4594	-0.80569	-1.56828
405	0.31706	0.585499	0.351839	0.209234		35.5083	-0.80458	-1.56934
406	0.321246	0.57043	0.361201	0.207789		35.5572	-0.80472	-1.57005
407	0.324847	0.550605	0.371066	0.205945		35.6061	-0.80423	-1.57334
408	0.330743	0.532489	0.384024	0.20452		35.6549	-0.80149	-1.57129
409	0.336128	0.51062	0.397061	0.204482		35.7038	-0.79926	-1.57243
410	0.343282	0.488819	0.409995	0.204471		35.7527	-0.80078	-1.57217
411	0.350643	0.467088	0.42141	0.204717		35.8016	-0.79886	-1.57321
412	0.360328	0.447735	0.434845	0.205078		35.8504	-0.79922	-1.56652
413	0.370013	0.427013	0.450912	0.206427		35.8993	-0.79929	-1.57116
414	0.378904	0.408346	0.461586	0.206787		35.9482	-0.79691	-1.57046
415	0.390125	0.391746	0.473958	0.207771		35.9971	-0.79769	-1.56978
416	0.401139	0.377131	0.48796	0.207932		36.0459	-0.79915	-1.56868
417	0.410204	0.362788	0.496556	0.208819		36.0948	-0.80122	-1.5712
418	0.420862	0.349473	0.504402	0.210557		36.1437	-0.79961	-1.57078
419	0.43154	0.338416	0.511127	0.210356		36.1926	-0.80252	-1.57015
420	0.441172	0.328837	0.519585	0.211793		36.2415	-0.80211	-1.56957
421	0.451206	0.319626	0.524992	0.211552		36.2903	-0.79703	-1.57017
422	0.461747	0.312935	0.530975	0.213907		36.3392	-0.7915	-1.56942
423	0.466213	0.304682	0.531621	0.213458		36.3881	-0.78868	-1.56633
424	0.472692	0.298571	0.535438	0.213233		36.437	-0.78747	-1.56926
425	0.477061	0.293576	0.537337	0.212684		36.4858	-0.7859	-1.57139
426	0.48086	0.289511	0.54099	0.213961		36.5347	-0.7873	-1.57098
427	0.485312	0.285446	0.5464	0.214758		36.5836	-0.79338	-1.56984
428	0.489264	0.283963	0.550332	0.215458		36.6324	-0.79653	-1.56919
429	0.493509	0.282666	0.561615	0.217213		36.6813	-0.79951	-1.56697
430	0.496969	0.281938	0.572422	0.21803		36.7302	-0.79893	-1.56576
431	0.49885	0.281875	0.579515	0.220634		36.7791	-0.8033	-1.56968
432	0.501743	0.281213	0.589671	0.220987		36.828	-0.8016	-1.5718
433	0.509573	0.281891	0.607502	0.221933		36.8768	-0.80443	-1.5746
434	0.513646	0.283791	0.619547	0.227106		36.9257	-0.80322	-1.5726
435	0.523241	0.286283	0.636726	0.228536		36.9746	-0.80271	-1.57201
436	0.53133	0.288608	0.654537	0.23046		37.0235	-0.79641	-1.56737
437	0.542411	0.29184	0.665591	0.233333		37.0723	-0.79597	-1.56584
438	0.555608	0.294719	0.68283	0.23495		37.1212	-0.79619	-1.56477
439	0.566493	0.296909	0.695597	0.236496		37.1701	-0.79734	-1.56502
440	0.57796	0.300018	0.709433	0.239053		37.219	-0.79714	-1.56588
441	0.591956	0.302775	0.720278	0.23926		37.2678	-0.79906	-1.57053
442	0.605381	0.306872	0.728773	0.242493		37.3167	-0.80034	-1.56811
443	0.619122	0.309825	0.73352	0.242966		37.3656	-0.79568	-1.5654
444	0.632162	0.31391	0.737994	0.245492		37.4145	-0.79298	-1.56515
445	0.6393	0.301717	0.735449	0.231179		37.4633	-0.79287	-1.5625
446	0.650237	0.345687	0.733526	0.275841		37.5122	-0.79088	-1.55867
450	0.667112	0.32498	0.686072	0.243546		37.5611	-0.79088	-1.55935
451	0.664599	0.316238	0.669134	0.230994		37.61	-0.79459	-1.56478
452	0.660023	0.320526	0.653327	0.234647		37.6589	-0.8007	-1.56202
453	0.651723	0.321748	0.637524	0.232454		37.7077	-0.80487	-1.56005
454	0.643897	0.321561	0.621918	0.230276		37.7566	-0.81007	-1.55742
455	0.634706	0.32069	0.606948	0.228488		37.8055	-0.8053	-1.55911
456	0.622289	0.323787	0.595063	0.227614		37.8543	-0.81004	-1.55387
457	0.606628	0.323772	0.586143	0.22528		37.9032	-0.8067	-1.55972
458	0.592259	0.322278	0.580323	0.223825		37.9521	-0.80671	-1.56421
459	0.579607	0.32263	0.57652	0.223655		38.001	-0.80848	-1.56636
460	0.566855	0.324807	0.576261	0.223473		38.0498	-0.81125	-1.56634
461	0.553375	0.324464	0.57554	0.223781		38.0987	-0.80618	-1.56744
462	0.542248	0.326154	0.578006	0.223207		38.1476	-0.80948	-1.56358
463	0.536298	0.329104	0.583584	0.222398		38.1965	-0.80712	-1.56047
464	0.532635	0.33146	0.589577	0.225031		38.2454	-0.80405	-1.56073
465	0.529688	0.336264	0.594536	0.225553		38.2942	-0.80386	-1.55883
466	0.525415	0.338095	0.597271	0.225998		38.3431	-0.80683	-1.55904
467	0.525205	0.339258	0.602513	0.225074		38.392	-0.80186	-1.55985
468	0.527601	0.344451	0.603865	0.224938		38.4409	-0.80542	-1.56204
469	0.529158	0.345831	0.60756	0.224654		38.4897	-0.80686	-1.56202
470	0.531944	0.348498	0.60663	0.225156		38.5386	-0.80703	-1.56631
471	0.536833	0.351544	0.607655	0.223975		38.5875	-0.80584	-1.56743
472	0.539492	0.352129	0.604739	0.223348		38.6364	-0.80555	-1.57
473	0.544901	0.35437	0.598203	0.223848		38.6852	-0.79967	-1.57414
474	0.545411	0.350318	0.58916	0.222609		38.7341	-0.79861	-1.57447
475	0.548001	0.349363	0.578792	0.220963		38.783	-0.80157	-1.57279
476	0.546621	0.345244	0.564598	0.218795		38.8319	-0.79957	-1.57341
477	0.544015	0.339622	0.542031	0.215673		38.8807	-0.8	-1.57498
478	0.539051	0.332448	0.518151	0.212621		38.9296	-0.80245	-1.57046
479	0.535231	0.326653	0.491169	0.207835		38.9785	-0.80353	-1.57175
480	0.52773	0.319756	0.461665	0.203743		39.0274	-0.8027	-1.57029
481	0.515304	0.311247	0.428029	0.198365		39.0763	-0.80451	-1.5696
482	0.501481	0.302235	0.391218	0.193099		39.1251	-0.80617	-1.56752
483	0.481977	0.290781	0.353584	0.186748		39.174	-0.80549	-1.56827
484	0.465272	0.281083	0.319766	0.180577		39.2229	-0.80361	-1.5686
485	0.44273	0.269186	0.286568	0.175268		39.2717	-0.80668	-1.5726
486	0.420999	0.257664	0.254001	0.169138		39.3206	-0.80491	-1.57356
487	0.390566	0.248905	0.220205	0.163023		39.3695	-0.802	-1.57475
488	0.35982	0.232197	0.194456	0.1559		39.4184	-0.80193	-1.57651
489	0.328167	0.218749	0.170187	0.151843		39.4672	-0.7961	-1.57506
490	0.300022	0.206438	0.149059	0.147338		39.5161	-0.79556	-1.57271
491	0.268597	0.193528	0.129802	0.143065		39.565	-0.78866	-1.57006
492	0.238202	0.180919	0.113249	0.138917		39.6139	-0.79283	-1.56854
493	0.210195	0.169681	0.0992947	0.13577		39.6628	-0.79567	-1.5663
494	0.183636	0.158453	0.087307	0.133105		39.7116	-0.80326	-1.56722
495	0.161182	0.149059	0.0771561	0.131465		39.7605	-0.80226	-1.56482
496	0.139239	0.138677	0.0699744	0.128581		39.8094	-0.80722	-1.56912
497	0.119589	0.129311	0.0612097	0.126005		39.8583	-0.80472	-1.57113
498	0.102764	0.121788	0.0557675	0.125041		39.9071	-0.80175	-1.57158
499	0.0885816	0.114499	0.0512438	0.123496		39.956	-0.79413	-1.57451
500	0.0751891	0.107097	0.0462313	0.121401		40.0049	-0.79585	-1.57689
501	0.0642166	0.101737	0.0423279	0.12045		40.0538	-0.79185	-1.57452
502	0.0546608	0.0957522	0.0393662	0.119008		40.1026	-0.79205	-1.5712
503	0.0462785	0.0897651	0.0370479	0.117807		40.1515	-0.79159	-1.57166
504	0.0398946	0.0853353	0.0348845	0.117118		40.2004	-0.79615	-1.56747
505	0.0337558	0.080689	0.033145	0.115856		40.2493	-0.79149	-1.56724
506	0.0286655	0.0760341	0.0316443	0.114338		40.2981	-0.79809	-1.56847
507	0.0246305	0.0715809	0.0303555	0.113431		40.347	-0.79425	-1.57062
508	0.0206647	0.0675678	0.0294623	0.11245		40.3959	-0.79871	-1.57238
509	0.0177412	0.0635915	0.0281296	0.111372		40.4448	-0.79917	-1.57084
510	0.0151601	0.0595717	0.0279579	0.110559		40.4937	-0.79931	-1.57186
511	0.0126719	0.0560794	0.026217	0.108757		40.5425	-0.79361	-1.56911
512	0.0112252	0.0525389	0.0256705	0.107991		40.5914	-0.79544	-1.56748
513	0.00977516	0.0500298	0.0254574	0.107751		40.6403	-0.79124	-1.56816
514	0.00824594	0.0465612	0.0249014	0.105945		40.6891	-0.79332	-1.57086
515	0.00692844	0.0440774	0.0245228	0.104996		40.738	-0.79193	-1.5697
516	0.00666904	0.0421109	0.0242491	0.103672		40.7869	-0.79636	-1.57282
517	0.00561428	0.0395699	0.0232148	0.102834		40.8358	-0.79551	-1.57265
518	0.00444078	0.0367937	0.022778	0.101856		40.8847	-0.79835	-1.57204
519	0.00410366	0.0355048	0.022995	0.101327		40.9335	-0.79604	-1.57282
520	0.00354767	0.0335073	0.0224633	0.100147		40.9824	-0.79593	-1.57413
521	0.00349236	0.0320916	0.0225673	0.100602		41.0313	-0.79198	-1.57125
522	0.00277662	0.030405	0.0225072	0.0993018		41.0802	-0.79226	-1.57289
523	0.00196505	0.0290608	0.0214663	0.0980949		41.129	-0.79226	-1.57084
524	0.00202894	0.0281544	0.0213294	0.0979218		41.1779	-0.79211	-1.56982
525	0.00166845	0.0264034	0.0214481	0.0979824		41.2268	-0.7969	-1.56781
526	0.00164032	0.0259166	0.0216041	0.0979061		41.2757	-0.8055	-1.56875
527	0.000594616	0.0242481	0.0214052	0.0971971		41.3245	-0.80816	-1.56872
528	0.000666142	0.0232291	0.0211315	0.0965686		41.3734	-0.80565	-1.57021
529	0.000328541	0.0226898	0.0206804	0.0967207		41.4223	-0.8093	-1.57071
530	0.000534058	0.0221324	0.0206656	0.0964622		41.4712	-0.80669	-1.57304
531	0.000767231	0.0220451	0.0212145	0.0967503		41.52	-0.80559	-1.57459
532	0.00045681	0.0209384	0.0207405	0.0972843		41.5689	-0.80431	-1.57425
533	-1.09673e-05	0.0203238	0.020659	0.0971184		41.6178	-0.80286	-1.57263
534	-0.000124454	0.0199914	0.0205708	0.0968418		41.6667	-0.79911	-1.57426
535	-7.39098e-05	0.0199289	0.0208583	0.0975432		41.7155	-0.79933	-1.57517
536	-0.000397682	0.0191808	0.0201945	0.0973592		41.7644	-0.79524	-1.57344
537	-8.72612e-05	0.0188384	0.0211353	0.0978842		41.8133	-0.79566	-1.57465
538	1.00136e-05	0.0193868	0.0207424	0.0984178		41.8622	-0.79549	-1.57443
539	-6.77109e-05	0.0186477	0.0205226	0.0988722		41.9111	-0.8009	-1.57089
540	-0.000383854	0.0182891	0.0205646	0.0991597		41.9599	-0.80038	-1.56845
541	-0.000270367	0.0185633	0.0210109	0.100238		42.0088	-0.80133	-1.57023
542	-0.000710487	0.0181098	0.0203428	0.100071		42.0577	-0.80337	-1.57032
543	-0.000672817	0.0181847	0.0206251	0.100793		42.1065	-0.80116	-1.57098
544	-0.000452995	0.0184026	0.0207615	0.102076		42.1554	-0.79977	-1.57528
545	-0.00137091	0.0173073	0.0202422	0.101846		42.2043	-0.80055	-1.57656
546	-0.00129557	0.0181751	0.0207281	0.102989		42.2532	-0.79986	-1.5748
547	-0.000996113	0.0180182	0.0210657	0.104105		42.3021	-0.79581	-1.57379
548	-0.00102234	0.0177116	0.0205526	0.104274		42.3509	-0.79905	-1.57367
549	-0.00139236	0.0175443	0.0198565	0.105012		42.3998	-0.79752	-1.57242
550	-0.00163364	0.0175052	0.0206795	0.106524		42.4487	-0.79555	-1.57403
551	-0.00174379	0.017765	0.0204134	0.107759		42.4976	-0.79407	-1.57626
552	-0.00156593	0.0176334	0.0209732	0.108902		42.5464	-0.79762	-1.57548
553	-0.00134134	0.0179925	0.0208716	0.109714		42.5953	-0.80102	-1.57478
554	-0.00139904	0.0182281	0.0213695	0.111133		42.6442	-0.80205	-1.57526
555	-0.00144577	0.0184755	0.0217137	0.112821		42.6931	-0.80413	-1.57286
556	-0.00180578	0.0179892	0.0211797	0.113804		42.7419	-0.8075	-1.57372
557	-0.00182819	0.0184312	0.0217738	0.115552		42.7908	-0.80686	-1.57426
558	-0.00154877	0.0183501	0.0217457	0.116968		42.8397	-0.80341	-1.57533
559	-0.00133657	0.0182414	0.0222044	0.118841		42.8886	-0.80175	-1.57371
560	-0.00185394	0.0184884	0.0221672	0.120423		42.9374	-0.79845	-1.57515
561	-0.00166082	0.0183697	0.0225363	0.122178		42.9863	-0.79814	-1.57813
562	-0.00246096	0.0180726	0.0222092	0.123284		43.0352	-0.79831	-1.58
563	-0.00165987	0.0185556	0.0230737	0.125557		43.0841	-0.80064	-1.58103
564	-0.00171137	0.0185099	0.0234165	0.127912		43.1329	-0.79832	-1.58193
565	-0.00195408	0.0182991	0.0234451	0.12918		43.1818	-0.80153	-1.58356
566	-0.00204134	0.0183501	0.0238156	0.131268		43.2307	-0.80108	-1.57879
567	-0.00193548	0.0183611	0.0240998	0.133292		43.2796	-0.80301	-1.5761
568	-0.00243664	0.0178967	0.0242391	0.13486		43.3284	-0.8029	-1.57289
569	-0.00213337	0.0181952	0.0247893	0.137462		43.3773	-0.80814	-1.57108
570	-0.00279522	0.0173769	0.0241437	0.138302		43.4262	-0.80699	-1.56772
571	-0.00293541	0.0172863	0.0243268	0.14022		43.4751	-0.8029	-1.56707
572	-0.00285912	0.0171041	0.0244827	0.14126		43.5239	-0.80302	-1.57052
573	-0.00249052	0.0174856	0.0256114	0.144393		43.5728	-0.80019	-1.57196
574	-0.0028491	0.0170155	0.0249128	0.144685		43.6217	-0.7976	-1.57333
575	-0.00306082	0.0163918	0.0246773	0.145516		43.6706	-0.79803	-1.57369
576	-0.00311899	0.0166802	0.0251317	0.147062		43.7195	-0.80324	-1.57361
577	-0.00279665	0.0171738	0.0265217	0.150167		43.7683	-0.79969	-1.57121
578	-0.00381565	0.015821	0.0243735	0.148544		43.8172	-0.80121	-1.57329
579	-0.00346327	0.0161419	0.0253901	0.150335		43.8661	-0.79898	-1.57485
580	-0.00359058	0.0158758	0.0251994	0.151305		43.915	-0.79852	-1.57428
581	-0.0030117	0.0166869	0.0272818	0.154472		43.9638	-0.79947	-1.5755
582	-0.00503063	0.0147362	0.0234761	0.150615		44.0127	-0.79742	-1.57606
583	-0.004673	0.0149722	0.023983	0.151614		44.0616	-0.79687	-1.57664
584	-0.00342083	0.0165153	0.026361	0.154567		44.1105	-0.79608	-1.57825
585	-0.00410986	0.0159178	0.0255337	0.153917		44.1593	-0.79842	-1.58042
586	-0.00425386	0.0156522	0.0247979	0.153173		44.2082	-0.78935	-1.57987
587	-0.00431395	0.0157585	0.0252972	0.15393		44.2571	-0.79129	-1.57925
588	-0.00468779	0.0155754	0.0243583	0.152927		44.306	-0.78848	-1.57659
589	-0.00416327	0.0160909	0.0251327	0.153502		44.3548	-0.7881	-1.5738
590	-0.00457573	0.0160089	0.0247369	0.153006		44.4037	-0.78064	-1.57063
591	-0.00438118	0.0159974	0.0247107	0.152236		44.4526	-0.77659	-1.56795
592	-0.00380182	0.0168381	0.0260663	0.153481		44.5015	-0.75924	-1.56587
593	-0.00460005	0.0161238	0.0243735	0.151633		44.5503	-0.73362	-1.56368
594	-0.00480032	0.0159793	0.0238876	0.150775		44.5992	-0.70429	-1.55981
595	-0.00442505	0.0168233	0.0248036	0.151628		44.6481	-0.66816	-1.55414
596	-0.00483179	0.01612	0.0237861	0.14993		44.697	-0.63292	-1.54642
597	-0.00470448	0.0164604	0.0239172	0.14962		44.7458	-0.60029	-1.53869
598	-0.00433254	0.0168786	0.0244064	0.149714		44.7947	-0.58178	-1.5324
599	-0.00489807	0.016571	0.0237069	0.14893		44.8436	-0.55954	-1.52166
600	-0.00506353	0.0162725	0.0232105	0.147819		44.8925	-0.54549	-1.51288
601	-0.00512266	0.0163503	0.0231066	0.147499		44.9413	-0.53519	-1.50999
602	-0.0049305	0.0168438	0.0234184	0.147702		44.9902	-0.52755	-1.50404
603	-0.00528812	0.0161324	0.0233779	0.147333		45.0391	-0.51683	-1.49643
604	-0.00567341	0.0163846	0.0224018	0.146367		45.088	-0.50856	-1.49222
605	-0.00494909	0.0166998	0.02319	0.146639		45.1369	-0.49745	-1.4922
606	-0.00495815	0.0167413	0.0231051	0.146687		45.1857	-0.47858	-1.48909
607	-0.00507593	0.0166626	0.0228934	0.146509		45.2346	-0.4555	-1.48973
608	-0.00550556	0.0164037	0.022469	0.146411		45.2835	-0.42959	-1.49186
609	-0.00523376	0.0165043	0.0231352	0.1471		45.3324	-0.39927	-1.49373
610	-0.00536919	0.0162826	0.0225844	0.14667		45.3812	-0.36428	-1.49759
611	-0.00548267	0.0160637	0.0226955	0.14739		45.4301	-0.32356	-1.49814
612	-0.00557566	0.0163102	0.0225863	0.147603		45.479	-0.28455	-1.49848
613	-0.00528669	0.016408	0.0227499	0.148025		45.5279	-0.25446	-1.49792
614	-0.00543451	0.0158095	0.0229158	0.148468		45.5767	-0.25327	-1.50026
615	-0.00538731	0.0160317	0.0232573	0.148995		45.6256	-0.27918	-1.49475
616	-0.00513315	0.0158138	0.0232849	0.150088		45.6745	-0.33094	-1.49601
617	-0.00435734	0.0168858	0.0248814	0.15262		45.7234	-0.39738	-1.49231
618	-0.00297928	0.017199	0.0251393	0.152948		45.7722	-0.4655	-1.49025
619	-0.00396824	0.0164061	0.0247416	0.152469		45.8211	-0.51968	-1.48578
620	-0.00469875	0.0153985	0.023664	0.151716		45.87	-0.55222	-1.48228
621	-0.00858498	0.0112195	0.0197358	0.146867		45.9189	-0.57039	-1.47355
622	-0.0101457	0.0099597	0.0207705	0.148662		45.9677	-0.57672	-1.46846
623	-0.00797272	0.0115337	0.0213947	0.15083		46.0166	-0.58203	-1.45992
624	-0.00663137	0.0124655	0.0226769	0.152589		46.0655	-0.58496	-1.44878
625	-0.00590706	0.0126595	0.0230317	0.153154		46.1144	-0.59169	-1.43898
626	-0.00699472	0.0114422	0.0228972	0.152948		46.1632	-0.60257	-1.42744
627	-0.0072813	0.0110345	0.0227504	0.15332		46.2121	-0.61468	-1.41285
628	-0.00629234	0.0116072	0.0233731	0.153994		46.261	-0.6149	-1.39304
629	-0.00604296	0.0112486	0.0234275	0.15397		46.3099	-0.61293	-1.36174
630	-0.00594378	0.0112762	0.0235033	0.153535		46.3588	-0.61004	-1.31799
631	-0.00623035	0.0106888	0.0234041	0.153128		46.4076	-0.61169	-1.26506
632	-0.00653362	0.0101562	0.022747	0.151848		46.4565	-0.61079	-1.20919
633	-0.00625849	0.010087	0.0229874	0.151517		46.5054	-0.61719	-1.15113
634	-0.00690031	0.00933695	0.0223455	0.149928		46.5543	-0.6189	-1.09741
635	-0.00657177	0.00965023	0.0223279	0.148948		46.6031	-0.62761	-1.04896
636	-0.00658894	0.00939417	0.0221839	0.147689		46.652	-0.62973	-1.00837
637	-0.00676537	0.00902271	0.0218687	0.145779		46.7009	-0.63224	-0.96949
638	-0.007092	0.00845194	0.0212154	0.143499		46.7498	-0.6396	-0.93518
639	-0.00744295	0.00831461	0.0206685	0.141725		46.7986	-0.64781	-0.90802
640	-0.00691414	0.00827408	0.02038	0.139137		46.8475	-0.64988	-0.88256
641	-0.00641108	0.00893497	0.0208082	0.137726		46.8964	-0.65249	-0.85544
642	-0.00683308	0.00829124	0.0198383	0.134457		46.9453	-0.65241	-0.82316
643	-0.00715685	0.00801229	0.019526	0.132576		46.9941	-0.64343	-0.77264
644	-0.00579548	0.00917578	0.01964	0.130229		47.043	-0.63362	-0.71104
645	-0.00570679	0.00955677	0.0189328	0.126353		47.0919	-0.62314	-0.68322
646	-0.00734329	0.00743914	0.0169821	0.121906		47.1408	-0.61392	-0.7144
647	-0.00894451	0.00642776	0.0154128	0.117729		47.1896	-0.61001	-0.80092
648	-0.00850677	0.00647211	0.0150862	0.114657		47.2385	-0.60389	-0.94397
649	-0.00828123	0.00696754	0.0148954	0.112081		47.2874	-0.60358	-1.1157
650	-0.0076375	0.00691652	0.0144191	0.107985		47.3363	-0.60235	-1.26724
651	-0.0084362	0.00725889	0.0140762	0.104111		47.3851	-0.59952	-1.36873
652	-0.00818634	0.00723171	0.0130572	0.100599		47.434	-0.59212	-1.42523
653	-0.0075922	0.0070715	0.0130239	0.0965281		47.4829	-0.59012	-1.45022
654	-0.00778198	0.00665951	0.011888	0.0922694		47.5318	-0.58078	-1.46072
655	-0.00799561	0.00721121	0.0139227	0.0922236		47.5806	-0.57408	-1.46135
656	-0.00903416	0.0065732	0.00878	0.0850916		47.6295	-0.564	-1.45401
657	-0.00891781	0.0051856	0.00738287	0.0796704		47.6784	-0.55807	-1.42682
658	-0.00808287	0.00623322	0.00924349	0.0775733		47.7273	-0.55078	-1.39523
659	-0.0080061	0.00579834	0.00817871	0.0736818		47.7762	-0.54504	-1.35839
660	-0.00793362	0.00639009	0.00785446	0.0696549		47.825	-0.53639	-1.32148
661	-0.00838852	0.00604677	0.0074954	0.0656576		47.8739	-0.52922	-1.28332
662	-0.00833178	0.00570345	0.00614738	0.0617976		47.9228	-0.51769	-1.26076
663	-0.00814819	0.0057621	0.00573921	0.0587173		47.9716	-0.50675	-1.24014
664	-0.00866795	0.00559187	0.00503778	0.0547719		48.0205	-0.49319	-1.22806
665	-0.00873518	0.00505638	0.00456572	0.0515733		48.0694	-0.47903	-1.22607
666	-0.00816441	0.00511074	0.00409651	0.0484152		48.1183	-0.47388	-1.2325
667	-0.00808907	0.00525951	0.00420666	0.0453091		48.1672	-0.47553	-1.24595
668	-0.00813055	0.00488091	0.00318098	0.0423164		48.216	-0.47914	-1.26223
669	-0.00830936	0.00486326	0.00274658	0.0392771		48.2649	-0.49269	-1.27471
670	-0.00853157	0.00460148	0.00207853	0.0365281		48.3138	-0.51364	-1.28233
671	-0.00860071	0.00421858	0.00150824	0.0337009		48.3627	-0.53604	-1.28813
672	-0.00861979	0.00389194	0.000916004	0.0304623		48.4115	-0.55474	-1.29274
673	-0.0086627	0.00396538	0.000505447	0.0284491		48.4604	-0.57346	-1.3041
674	-0.00834703	0.00383425	0.000289917	0.0261011		48.5093	-0.58412	-1.31283
675	-0.00843	0.00355959	4.76837e-06	0.0240321		48.5582	-0.58523	-1.32265
676	-0.00861931	0.00334978	-0.000479698	0.0215659		48.607	-0.57623	-1.33419
677	-0.00859404	0.00298548	-0.000856876	0.0199575		48.6559	-0.56376	-1.35122
678	-0.00883198	0.00255775	-0.00123024	0.0178847		48.7048	-0.54796	-1.36367
679	-0.00879145	0.0019207	-0.00164366	0.0160832		48.7537	-0.52716	-1.38264
680	-0.00927877	0.00142193	-0.00234413	0.013948		48.8025	-0.50383	-1.4004
681	-0.00886011	0.00144053	-0.00224257	0.0127397		48.8514	-0.48127	-1.41863
682	-0.00888538	0.00108051	-0.00255728	0.0111837		48.9003	-0.45648	-1.42931
683	-0.00869417	0.000908375	-0.00259066	0.00998735		48.9492	-0.42947	-1.43553
684	-0.00910521	0.00015831	-0.00320435	0.00856495		48.998	-0.40787	-1.43604
685	-0.00902939	-0.00012064	-0.00326729	0.00721073		49.0469	-0.40335	-1.42629
686	-0.00947762	-0.0008955	-0.00380039	0.00586271		49.0958	-0.39828	-1.40047
687	-0.00947952	-0.0013485	-0.00399113	0.00476503		49.1447	-0.40586	-1.36658
688	-0.00951099	-0.00165367	-0.0040822	0.00406694		49.1936	-0.42555	-1.34048
689	-0.00958633	-0.00210238	-0.00400543	0.00327826		49.2424	-0.45169	-1.32515
690	-0.00965166	-0.00266743	-0.00429869	0.00214148		49.2913	-0.47135	-1.31755
691	-0.00979662	-0.00303698	-0.00468969	0.00117731		49.3402	-0.48864	-1.32102
692	-0.00961542	-0.00311232	-0.00460291	0.00102806		49.389	-0.50128	-1.33252
693	-0.00983238	-0.0038414	-0.00507832	0.000108242		49.4379	-0.49765	-1.34109
694	-0.00970173	-0.00409794	-0.00495577	-0.000625134		49.4868	-0.47049	-1.34311
695	-0.00997019	-0.00458431	-0.00540066	-0.00127316		49.5357	-0.41796	-1.34082
696	-0.00975323	-0.00462055	-0.00518894	-0.00176048		49.5846	-0.33943	-1.33149
697	-0.0097971	-0.00493813	-0.00533104	-0.00229836		49.6334	-0.24123	-1.31578
698	-0.00978708	-0.00523472	-0.0053153	-0.00252914		49.6823	-0.1577	-1.28934
699	-0.00989103	-0.00551462	-0.00555086	-0.00326538		49.7312	-0.09752	-1.25666
700	-0.00987005	-0.00573492	-0.00541019	-0.00344467		49.7801	-0.06659	-1.22232
701	-0.00986242	-0.00625801	-0.00555515	-0.00376558		49.8289	-0.06838	-1.19874
702	-0.00975037	-0.0064702	-0.00572777	-0.0043087		49.8778	-0.08582	-1.17517
703	-0.00983429	-0.00619507	-0.00568104	-0.00441742		49.9267	-0.08484	-1.15146
704	-0.00989246	-0.00663567	-0.0060544	-0.00493145		49.9756	-0.06524	-1.13147
705	-0.0101533	-0.00710201	-0.00626516	-0.00544834		50.0244	-0.02837	-1.10907
706	-0.0100389	-0.00691366	-0.00629187	-0.0056138		50.0733	0.01803	-1.07812
707	-0.0103788	-0.00736713	-0.0066328	-0.00600576		50.1222	0.07338	-1.05393
708	-0.0103965	-0.00746298	-0.00654268	-0.00628948		50.1711	0.12881	-1.03909
709	-0.0101123	-0.00732994	-0.00622225	-0.00622225		50.2199	0.16728	-1.03449
710	-0.0102181	-0.00746632	-0.0064311	-0.00649261		50.2688	0.18931	-1.04337
711	-0.010098	-0.00757694	-0.00666237	-0.00675583		50.3177	0.2	-1.06053
712	-0.0103455	-0.00795698	-0.00688171	-0.00709105		50.3666	0.1994	-1.08051
713	-0.0104694	-0.00795698	-0.00688124	-0.00723457		50.4154	0.18486	-1.09398
714	-0.0102963	-0.00802326	-0.00678253	-0.0072031		50.4643	0.16684	-1.10158
715	-0.010231	-0.00804377	-0.00661039	-0.00760078		50.5132	0.15866	-1.10155
716	-0.0107408	-0.00821972	-0.00690651	-0.00771666		50.5621	0.16145	-1.1067
717	-0.010396	-0.00836039	-0.00704908	-0.00789452		50.611	0.16464	-1.10565
718	-0.0105624	-0.00834513	-0.00701571	-0.00803185		50.6598	0.1675	-1.10479
719	-0.0106187	-0.00865316	-0.00712585	-0.00831509		50.7087	0.1754	-1.0884
720	-0.0108604	-0.00853205	-0.00731373	-0.00838375		50.7576	0.18613	-1.07407
721	-0.0110083	-0.00884342	-0.00771093	-0.00858068		50.8064	0.18063	-1.05815
722	-0.0109186	-0.00863457	-0.00739145	-0.00845146		50.8553	0.16788	-1.06262
723	-0.010386	-0.00875568	-0.00735426	-0.00871754		50.9042	0.15277	-1.07359
724	-0.0108037	-0.00885534	-0.00765944	-0.00865316		50.9531	0.15156	-1.09688
725	-0.0109882	-0.00917816	-0.00765705	-0.00898123		51.002	0.14466	-1.1321
726	-0.0105596	-0.00881481	-0.0074892	-0.00881147		51.0508	0.14636	-1.16542
727	-0.0105944	-0.00867271	-0.00739574	-0.00874376		51.0997	0.15176	-1.18375
728	-0.0107565	-0.00925159	-0.0077219	-0.00929689		51.1486	0.16654	-1.20344
729	-0.0107603	-0.00915861	-0.00779438	-0.00922394		51.1975	0.16727	-1.22914
730	-0.0107474	-0.009027	-0.00746346	-0.00919056		51.2463	0.14929	-1.25075
731	-0.0110412	-0.00930166	-0.00792408	-0.00948095		51.2952	0.12215	-1.27852
732	-0.0106969	-0.00911188	-0.00767374	-0.00900984		51.3441	0.08915	-1.3082
733	-0.010972	-0.00933838	-0.00789833	-0.00949383		51.393	0.04557	-1.33458
734	-0.0111041	-0.00956917	-0.00812101	-0.00956583		51.4418	-0.01443	-1.35316
735	-0.0106897	-0.00912762	-0.00777102	-0.00941467		51.4907	-0.06351	-1.35993
736	-0.0108266	-0.00933409	-0.00787449	-0.00952864		51.5396	-0.10455	-1.35982
737	-0.010664	-0.00915384	-0.0077219	-0.00920439		51.5885	-0.13307	-1.35943
738	-0.010932	-0.00939035	-0.00795031	-0.00957537		51.6373	-0.14827	-1.35204
739	-0.011014	-0.00961733	-0.00795746	-0.00946522		51.6862	-0.13575	-1.33912
740	-0.0107708	-0.00940084	-0.00796556	-0.0095439		51.7351	-0.1038	-1.32741
741	-0.0110583	-0.00961637	-0.00784206	-0.00973845		51.784	-0.09043	-1.32581
742	-0.0107703	-0.00943899	-0.00788689	-0.00945091		51.8328	-0.10535	-1.33843
743	-0.0108409	-0.00949621	-0.00791788	-0.0098567		51.8817	-0.1679	-1.36227
744	-0.0107336	-0.00936604	-0.00813675	-0.0097928		51.9306	-0.25764	-1.39279
745	-0.0110707	-0.00939655	-0.00806284	-0.0101585		51.9795	-0.36435	-1.42709
746	-0.0109525	-0.0097003	-0.00817442	-0.0101004		52.0284	-0.45726	-1.44981
747	-0.0114832	-0.00986671	-0.00853872	-0.0101962		52.0772	-0.52903	-1.45319
748	-0.0108609	-0.00965405	-0.00847435	-0.0100374		52.1261	-0.55942	-1.44859
749	-0.0113425	-0.00995636	-0.00864458	-0.0103469		52.175	-0.56871	-1.43739
750	-0.0112519	-0.00992155	-0.00864029	-0.0103731		52.2238	-0.56629	-1.42541
751	-0.0113316	-0.00998545	-0.00850391	-0.0105033		52.2727	-0.55278	-1.40898
752	-0.011178	-0.0097084	-0.0083046	-0.00999308		52.3216	-0.52916	-1.39448
753	-0.0113649	-0.0102391	-0.00910664	-0.0107617		52.3705	-0.51002	-1.37894
754	-0.0114794	-0.00996923	-0.00856256	-0.0103951		52.4194	-0.49282	-1.36344
755	-0.0112529	-0.0100489	-0.0088954	-0.0105658		52.4682	-0.48424	-1.35022
756	-0.0112619	-0.0100193	-0.00876808	-0.0106773		52.5171	-0.47982	-1.33972
757	-0.0114565	-0.0102811	-0.00876284	-0.0107269		52.566	-0.48398	-1.3258
758	-0.0112576	-0.00986671	-0.00868177	-0.0101967		52.6149	-0.49027	-1.31696
759	-0.0117598	-0.0105162	-0.00929832	-0.0112205		52.6637	-0.50634	-1.31934
760	-0.0117559	-0.0102577	-0.00907278	-0.0108905		52.7126	-0.51982	-1.31363
761	-0.0114417	-0.0101342	-0.00910711	-0.0109372		52.7615	-0.54322	-1.3058
762	-0.0115838	-0.0106087	-0.0090723	-0.0111666		52.8104	-0.56589	-1.30322
763	-0.0112824	-0.0102196	-0.0090909	-0.0107169		52.8592	-0.58604	-1.29173
764	-0.0114012	-0.0103011	-0.00913048	-0.0110869		52.9081	-0.6012	-1.27009
765	-0.0116019	-0.0104408	-0.00927639	-0.010963		52.957	-0.61358	-1.25681
766	-0.011375	-0.0102596	-0.00905943	-0.0111284		53.0059	-0.61649	-1.24752
767	-0.0115995	-0.010385	-0.00935602	-0.0112963		53.0547	-0.61638	-1.2387
768	-0.0115275	-0.0106292	-0.00905657	-0.0108733		53.1036	-0.60924	-1.24868
769	-0.0114985	-0.0105772	-0.00906658	-0.0110664		53.1525	-0.59942	-1.27375
770	-0.0113344	-0.0104728	-0.00927877	-0.0113583		53.2014	-0.58403	-1.29953
771	-0.0113993	-0.0103979	-0.00913191	-0.0109892		53.2502	-0.56149	-1.33793
772	-0.0110755	-0.0104246	-0.00931072	-0.0110292		53.2991	-0.53659	-1.38089
773	-0.0112653	-0.0103774	-0.00909281	-0.0111594		53.348	-0.52073	-1.41482
774	-0.0115199	-0.0105119	-0.00964355	-0.0116286		53.3969	-0.50513	-1.4386
775	-0.0115132	-0.0103974	-0.00937557	-0.0112982		53.4457	-0.50362	-1.45629
776	-0.0112982	-0.0103612	-0.00928974	-0.0112977		53.4946	-0.51046	-1.46338
777	-0.0115962	-0.0107317	-0.00950813	-0.0114045		53.5435	-0.52851	-1.45737
778	-0.0114584	-0.0105143	-0.00962496	-0.0115261		53.5924	-0.53694	-1.43953
779	-0.0116062	-0.0105925	-0.00959969	-0.0116453		53.6412	-0.552	-1.40473
780	-0.0115247	-0.0108504	-0.00981665	-0.0116715		53.6901	-0.55871	-1.33747
781	-0.011939	-0.0109711	-0.00974941	-0.0118899		53.739	-0.56457	-1.20021
782	-0.0117693	-0.0109882	-0.00980473	-0.0119443		53.7879	-0.57156	-1.01522
783	-0.0119104	-0.0108213	-0.010191	-0.0121212		53.8368	-0.57568	-0.82973
784	-0.0115662	-0.0107317	-0.0098505	-0.0119839		53.8856	-0.57831	-0.6896
785	-0.0117421	-0.0109797	-0.00968647	-0.0118108		53.9345	-0.58388	-0.60546
786	-0.0116348	-0.0110979	-0.00986528	-0.0118346		53.9834	-0.58991	-0.6
787	-0.0117607	-0.0109944	-0.010056	-0.0121894		54.0323	-0.58655	-0.65841
788	-0.0118866	-0.0109301	-0.0100183	-0.0120306		54.0811	-0.59508	-0.72857
789	-0.0114717	-0.0106187	-0.00972605	-0.0116115		54.13	-0.59621	-0.77602
790	-0.0117059	-0.0108161	-0.0100446	-0.0121937		54.1789	-0.60419	-0.80329
791	-0.0119386	-0.0110092	-0.0100365	-0.0122018		54.2278	-0.60828	-0.82445
792	-0.0115838	-0.0108891	-0.0101304	-0.0120115		54.2766	-0.62008	-0.84217
793	-0.0119176	-0.0112576	-0.0104723	-0.0123539		54.3255	-0.62938	-0.86195
794	-0.0120444	-0.011188	-0.0104866	-0.0125952		54.3744	-0.63943	-0.88548
795	-0.0115495	-0.0109992	-0.0102024	-0.0118623		54.4233	-0.64693	-0.91628
796	-0.0114384	-0.0105171	-0.00996923	-0.0120416		54.4721	-0.65415	-0.95722
797	-0.0120611	-0.0112634	-0.010601	-0.012507		54.521	-0.65602	-1.00837
798	-0.0114861	-0.0107818	-0.0103498	-0.0122104		54.5699	-0.65635	-1.07434
799	-0.0114565	-0.0105572	-0.00995016	-0.0122523		54.6188	-0.65946	-1.14544
800	-0.0118637	-0.0109687	-0.0101285	-0.0125017		54.6676	-0.65365	-1.21861
801	-0.0116014	-0.0109806	-0.0103059	-0.0123348		54.7165	-0.65827	-1.27955
802	-0.0114737	-0.0108294	-0.0103621	-0.0124483		54.7654	-0.65528	-1.33039
803	-0.0116153	-0.0107698	-0.010006	-0.0122085		54.8143	-0.6545	-1.36543
804	-0.0113854	-0.0108466	-0.0101571	-0.0120721		54.8631	-0.65254	-1.39158
805	-0.0118184	-0.0112424	-0.0108361	-0.0127735		54.912	-0.65328	-1.40814
806	-0.0118132	-0.0110207	-0.0101724	-0.0122933		54.9609	-0.64138	-1.42679
807	-0.0114741	-0.0111065	-0.0103569	-0.0124187		55.0098	-0.64123	-1.43629
808	-0.0118752	-0.0110235	-0.0104775	-0.0124698		55.0587	-0.64155	-1.44429
809	-0.0114517	-0.010942	-0.0101109	-0.0125618		55.1075	-0.6382	-1.45062
810	-0.0116305	-0.0109539	-0.0102811	-0.0125108		55.1564	-0.6379	-1.45623
811	-0.0116324	-0.0112262	-0.0104308	-0.012599		55.2053	-0.64606	-1.45489
812	-0.011375	-0.0109301	-0.0101299	-0.0124016		55.2542	-0.64546	-1.45856
813	-0.0119734	-0.0113878	-0.0106077	-0.0127606		55.303	-0.6397	-1.46227
814	-0.0119753	-0.0111542	-0.0106502	-0.01267		55.3519	-0.6381	-1.46148
815	-0.0115581	-0.0110173	-0.0101399	-0.0127831		55.4008	-0.63062	-1.46523
816	-0.0120249	-0.01123	-0.0106483	-0.0127006		55.4497	-0.62502	-1.46998
817	-0.0119557	-0.0111117	-0.0108905	-0.0129571		55.4985	-0.62255	-1.47114
818	-0.0116458	-0.0110636	-0.0103812	-0.0126829		55.5474	-0.62417	-1.47123
819	-0.0116425	-0.0112925	-0.0105157	-0.0127873		55.5963	-0.62222	-1.47071
820	-0.0120716	-0.0115485	-0.0109177	-0.0130482		55.6452	-0.61909	-1.46824
821	-0.0115795	-0.0111017	-0.0104966	-0.0129342		55.694	-0.59564	-1.46574
822	-0.0118351	-0.0114112	-0.0105882	-0.0130668		55.7429	-0.5602	-1.46169
823	-0.0118661	-0.0114875	-0.010941	-0.0129671		55.7918	-0.50736	-1.45973
824	-0.0116677	-0.0113025	-0.0106692	-0.0131989		55.8407	-0.43449	-1.45907
825	-0.0124106	-0.011755	-0.0108342	-0.0132809		55.8895	-0.3579	-1.45957
826	-0.0119085	-0.0114307	-0.0108919	-0.0132413		55.9384	-0.29878	-1.45809
827	-0.011724	-0.0113988	-0.0109677	-0.0132222		55.9873	-0.26112	-1.46177
828	-0.012289	-0.0116615	-0.0110006	-0.0135422		56.0362	-0.2497	-1.4661
829	-0.0124526	-0.011838	-0.0111423	-0.0133166		56.085	-0.26919	-1.47171
830	-0.0117311	-0.0114183	-0.0108881	-0.0132461		56.1339	-0.30833	-1.47752
831	-0.0124559	-0.0118504	-0.0112176	-0.01367		56.1828	-0.34991	-1.48832
832	-0.0124397	-0.0120621	-0.0115581	-0.0136328		56.2317	-0.38461	-1.50122
833	-0.0125184	-0.0120511	-0.011601	-0.0138206		56.2805	-0.41313	-1.51509
834	-0.0126858	-0.0122213	-0.011857	-0.0146623		56.3294	-0.43739	-1.53105
835	-0.0128937	-0.0125184	-0.0117702	-0.0142317		56.3783	-0.45839	-1.54395
836	-0.0123658	-0.0122805	-0.0118461	-0.0140867		56.4272	-0.47125	-1.55656
837	-0.0120621	-0.0115929	-0.0111952	-0.0135727		56.4761	-0.48434	-1.56526
838	-0.0125418	-0.0121531	-0.0118294	-0.0143499		56.5249	-0.49662	-1.5718
839	-0.0131674	-0.0124292	-0.012249	-0.0143857		56.5738	-0.50349	-1.57811
840	-0.0121775	-0.0117536	-0.0114808	-0.0138836		56.6227	-0.50241	-1.58118
841	-0.0127382	-0.012301	-0.0117598	-0.0143881		56.6716	-0.50796	-1.58543
842	-0.012857	-0.0127378	-0.0121117	-0.0144873		56.7204	-0.51983	-1.58789
843	-0.0124321	-0.0120416	-0.0116887	-0.0141168		56.7693	-0.52653	-1.58836
844	-0.0123525	-0.0120277	-0.0114951	-0.014327		56.8182	-0.54637	-1.58608
845	-0.0129919	-0.01265	-0.0120792	-0.0149341		56.8671	-0.57932	-1.58759
846	-0.0131636	-0.0124435	-0.0125709	-0.0147691		56.9159	-0.6179	-1.58533
847	-0.0124602	-0.0120344	-0.011858	-0.0143542		56.9648	-0.65581	-1.58168
848	-0.0129318	-0.0128527	-0.0122881	-0.0147328		57.0137	-0.69935	-1.57929
849	-0.0128088	-0.0127664	-0.0121932	-0.0147595		57.0626	-0.73391	-1.58005
850	-0.012588	-0.0123138	-0.0122523	-0.0142674		57.1114	-0.75826	-1.5785
851	-0.0127082	-0.0122776	-0.0119786	-0.0148616		57.1603	-0.7754	-1.57888
852	-0.0134501	-0.0130677	-0.012682	-0.0151381		57.2092	-0.78637	-1.58204
853	-0.0130982	-0.0125737	-0.0124269	-0.0147014		57.2581	-0.79197	-1.58578
854	-0.0127516	-0.0123181	-0.0124235	-0.0147738		57.3069	-0.7915	-1.58249
855	-0.0130072	-0.0131598	-0.0125933	-0.0154386		57.3558	-0.79398	-1.58255
856	-0.0135155	-0.0129695	-0.0126872	-0.0151005		57.4047	-0.79371	-1.58132
857	-0.0124817	-0.0122142	-0.0121775	-0.0144773		57.4536	-0.78852	-1.57972
858	-0.0129271	-0.0124497	-0.012219	-0.0150347		57.5024	-0.78816	-1.57734
859	-0.0128989	-0.0127773	-0.0127006	-0.0150948		57.5513	-0.78925	-1.57759
860	-0.0129166	-0.0126739	-0.0126343	-0.0147347		57.6002	-0.78803	-1.57793
861	-0.0129728	-0.0128379	-0.0127039	-0.0153918		57.6491	-0.7893	-1.58021
862	-0.0131917	-0.0127654	-0.0127454	-0.0152311		57.6979	-0.79058	-1.57843
863	-0.013155	-0.0127587	-0.0125175	-0.0149789		57.7468	-0.7933	-1.57866
864	-0.0127988	-0.0125995	-0.0123129	-0.0147491		57.7957	-0.79666	-1.58351
865	-0.0131516	-0.0133076	-0.0128813	-0.0154243		57.8446	-0.79559	-1.58167
866	-0.013083	-0.012558	-0.0126481	-0.015182		57.8935	-0.79609	-1.57983
867	-0.0131679	-0.0131693	-0.0127621	-0.0152268		57.9423	-0.80174	-1.58291
868	-0.0129285	-0.0125513	-0.0128684	-0.0153699		57.9912	-0.79739	-1.58256
869	-0.0130596	-0.0130744	-0.0127797	-0.0156088		58.0401	-0.79383	-1.57924
870	-0.0129881	-0.0126891	-0.0126233	-0.0152993		58.0889	-0.80106	-1.58227
871	-0.0127921	-0.0129604	-0.0125146	-0.0150571		58.1378	-0.80241	-1.58402
872	-0.0133605	-0.012888	-0.0129986	-0.0155125		58.1867	-0.79938	-1.58187
873	-0.0128593	-0.0128675	-0.0126915	-0.0154567		58.2356	-0.79915	-1.5811
874	-0.0132442	-0.0129995	-0.0127511	-0.0156851		58.2845	-0.80315	-1.57527
875	-0.0131049	-0.0130167	-0.0128717	-0.0155015		58.3333	-0.79793	-1.57459
876	-0.0129781	-0.0129585	-0.0129452	-0.015542		58.3822	-0.7954	-1.57613
877	-0.0127382	-0.012568	-0.0126662	-0.0155435		58.4311	-0.7966	-1.57699
878	-0.0133166	-0.0132437	-0.0132389	-0.0154486		58.48	-0.80249	-1.57815
879	-0.0127082	-0.0127082	-0.0128808	-0.0155787		58.5288	-0.79754	-1.58345
880	-0.0128856	-0.0129685	-0.0124683	-0.0155807		58.5777	-0.80099	-1.58221
881	-0.0129547	-0.0129399	-0.0129051	-0.0155153		58.6266	-0.79932	-1.57987
882	-0.0128951	-0.0130534	-0.0132046	-0.0155988		58.6755	-0.79981	-1.57889
883	-0.012702	-0.0128541	-0.0128889	-0.0156627		58.7243	-0.79433	-1.57977
884	-0.0131717	-0.0130153	-0.0128932	-0.0157766		58.7732	-0.79852	-1.57875
885	-0.0131187	-0.0131583	-0.0133557	-0.0159788		58.8221	-0.79632	-1.5777
886	-0.0132365	-0.0131183	-0.0131783	-0.0159292		58.871	-0.79753	-1.57528
887	-0.0127702	-0.0128918	-0.012888	-0.0156903		58.9198	-0.7928	-1.57695
888	-0.013422	-0.0133672	-0.0135169	-0.0162263		58.9687	-0.79502	-1.57371
889	-0.0133667	-0.0129843	-0.0134459	-0.0158381		59.0176	-0.79858	-1.57425
890	-0.013	-0.0130291	-0.0129957	-0.0156941		59.0665	-0.79728	-1.57734
891	-0.0135674	-0.0130868	-0.013217	-0.0163894		59.1153	-0.79842	-1.57814
892	-0.0135465	-0.013236	-0.0133948	-0.0161095		59.1642	-0.80126	-1.57924
893	-0.0135617	-0.0138006	-0.013967	-0.016438		59.2131	-0.79878	-1.57834
894	-0.012795	-0.0127382	-0.0128226	-0.0155487		59.262	-0.79487	-1.58182
895	-0.0136113	-0.0135498	-0.0135174	-0.0163598		59.3109	-0.79102	-1.58032
896	-0.0135584	-0.0133581	-0.0131502	-0.0160828		59.3597	-0.79319	-1.57981
897	-0.0132256	-0.0131927	-0.0135307	-0.0161152		59.4086	-0.78973	-1.57815
898	-0.0128198	-0.0129085	-0.0130024	-0.0156841		59.4575	-0.79385	-1.58093
899	-0.0134134	-0.0136266	-0.0138159	-0.0164304		59.5063	-0.79237	-1.58166
900	-0.0137234	-0.0139618	-0.0136452	-0.0163507		59.5552	-0.79373	-1.5813
901	-0.0133042	-0.0134888	-0.0139742	-0.0165281		59.6041	-0.79139	-1.58297
902	-0.0126419	-0.0128779	-0.0128226	-0.0160155		59.653	-0.79692	-1.58111
903	-0.0134497	-0.0140395	-0.0135493	-0.0170569		59.7019	-0.79924	-1.58118
904	-0.013916	-0.0141315	-0.0140729	-0.0171776		59.7507	-0.80541	-1.57868
905	-0.0134745	-0.013474	-0.0138235	-0.0161252		59.7996	-0.80282	-1.58022
906	-0.013504	-0.0134821	-0.0133581	-0.0169873		59.8485	-0.80064	-1.58149
907	-0.0137167	-0.0141687	-0.0140309	-0.0170178		59.8974	-0.80222	-1.58493
908	-0.0134072	-0.0138288	-0.0138364	-0.0166101		59.9462	-0.80145	-1.58563
909	-0.0133295	-0.0135365	-0.0139012	-0.0164146		59.9951	-0.79413	-1.58371
910	-0.0136352	-0.0138245	-0.0141039	-0.0166998		60.044	-0.79957	-1.58146
911	-0.0141683	-0.0140901	-0.0143204	-0.0173535		60.0929	-0.80058	-1.57955
912	-0.0139127	-0.0139098	-0.0140314	-0.0171475		60.1417	-0.79906	-1.57546
913	-0.0136366	-0.0132947	-0.0138993	-0.0167241		60.1906	-0.79762	-1.57254
914	-0.0139027	-0.0137482	-0.014585	-0.0173264		60.2395	-0.80196	-1.57276
915	-0.0139365	-0.0141172	-0.0140529	-0.0171547		60.2884	-0.80686	-1.57198
916	-0.0138412	-0.0140753	-0.0140538	-0.017426		60.3372	-0.80476	-1.57203
917	-0.0139246	-0.0137792	-0.0143776	-0.0169816		60.3861	-0.80622	-1.57432
918	-0.0137858	-0.014174	-0.0146618	-0.0170856		60.435	-0.80479	-1.57399
919	-0.0141497	-0.0143719	-0.0147262	-0.0172548		60.4839	-0.8046	-1.57204
920	-0.0142021	-0.0146141	-0.0146179	-0.0176611		60.5328	-0.79827	-1.57163
921	-0.0138288	-0.0140886	-0.0142865	-0.0172601		60.5816	-0.79892	-1.57107
922	-0.0137568	-0.0143218	-0.0143704	-0.0172133		60.6305	-0.79702	-1.57184
923	-0.0137529	-0.0141411	-0.0148931	-0.017694		60.6794	-0.79835	-1.57517
924	-0.0143213	-0.0144601	-0.0149069	-0.0180397		60.7283	-0.79628	-1.57654
925	-0.0140953	-0.0145984	-0.0151963	-0.0178013		60.7771	-0.7989	-1.58085
926	-0.0136204	-0.0136657	-0.0145197	-0.0172553		60.826	-0.80109	-1.58153
927	-0.0143867	-0.0144138	-0.0148239	-0.0180221		60.8749	-0.79993	-1.58069
928	-0.0142851	-0.0148873	-0.0148149	-0.0180521		60.9237	-0.79933	-1.57743
929	-0.0140233	-0.0147476	-0.0154152	-0.0178356		60.9726	-0.7976	-1.57932
930	-0.0143814	-0.0146413	-0.0153766	-0.0188174		61.0215	-0.79811	-1.57584
931	-0.0147729	-0.0151787	-0.0152392	-0.0183883		61.0704	-0.79676	-1.57303
932	-0.0142975	-0.0147676	-0.0147886	-0.0182118		61.1193	-0.7942	-1.57257
933	-0.0146685	-0.0146427	-0.0156622	-0.0183539		61.1681	-0.79296	-1.57472
934	-0.0145979	-0.0148849	-0.0156112	-0.0183721		61.217	-0.79718	-1.57323
935	-0.0154996	-0.0156221	-0.0157223	-0.0188313		61.2659	-0.79364	-1.57604
936	-0.0149097	-0.0150166	-0.0156012	-0.0191302		61.3148	-0.79103	-1.57862
937	-0.0150871	-0.0151329	-0.0155582	-0.0187769		61.3636	-0.7967	-1.58129
938	-0.0154352	-0.0154328	-0.0163894	-0.0191183		61.4125	-0.79819	-1.57887
939	-0.0155602	-0.016057	-0.0166316	-0.0193844		61.4614	-0.79575	-1.57953
940	-0.0144606	-0.0148492	-0.0150943	-0.0186348		61.5103	-0.80094	-1.57935
941	-0.0150895	-0.0157471	-0.0165524	-0.019197		61.5591	-0.80797	-1.57605
942	-0.0152278	-0.0154057	-0.0162125	-0.0192575		61.608	-0.80812	-1.57529
943	-0.0150013	-0.0153561	-0.0158496	-0.0188851		61.6569	-0.80726	-1.57828
944	-0.0149431	-0.0154843	-0.0158043	-0.019321		61.7058	-0.81013	-1.57657
945	-0.0158291	-0.0158339	-0.0165009	-0.0198979		61.7546	-0.80911	-1.57066
946	-0.0157762	-0.0159154	-0.0167456	-0.0194898		61.8035	-0.80565	-1.57368
947	-0.0151582	-0.0154371	-0.0165496	-0.019424		61.8524	-0.80576	-1.57289
948	-0.0156989	-0.0157924	-0.0163312	-0.0199704		61.9013	-0.80394	-1.57205
949	-0.0155191	-0.0161629	-0.0165038	-0.0196629		61.9502	-0.79927	-1.57377
950	-0.0153151	-0.0151796	-0.0167656	-0.0194907		61.999	-0.79641	-1.57629
951	-0.0161481	-0.016438	-0.0170717	-0.0205607		62.0479	-0.79722	-1.57273
952	-0.0163598	-0.016459	-0.0168929	-0.0203228		62.0968	-0.79402	-1.57276
953	-0.0159416	-0.016181	-0.0168295	-0.0198278		62.1457	-0.79679	-1.57291
954	-0.0151958	-0.0171242	-0.017272	-0.0207934		62.1945	-0.80088	-1.57092
955	-0.0158458	-0.0159845	-0.0177178	-0.0208197		62.2434	-0.80258	-1.57174
956	-0.0153141	-0.0161066	-0.0167046	-0.0199008		62.2923	-0.81027	-1.5742
957	-0.0160122	-0.0159578	-0.0165124	-0.0206571		62.3411	-0.81056	-1.57324
958	-0.0170918	-0.0174313	-0.0175633	-0.0214019		62.39	-0.8118	-1.56835
959	-0.0169611	-0.0174761	-0.0187163	-0.021565		62.4389	-0.81653	-1.5701
960	-0.017065	-0.0173697	-0.018158	-0.02175		62.4878	-0.81114	-1.57154
961	-0.0177932	-0.0179563	-0.0185752	-0.0220747		62.5367	-0.80239	-1.57098
962	-0.0165315	-0.0172391	-0.0180039	-0.0217466		62.5855	-0.80506	-1.57129
963	-0.0173969	-0.0177641	-0.0188179	-0.0214672		62.6344	-0.80015	-1.57271
964	-0.0170946	-0.0174732	-0.0178542	-0.0216165		62.6833	-0.79417	-1.57368
965	-0.016809	-0.0170856	-0.0180769	-0.0209966		62.7322	-0.7971	-1.57336
966	-0.0167971	-0.0175409	-0.018249	-0.0221272		62.781	-0.79922	-1.5752
967	-0.017252	-0.0175667	-0.0180702	-0.021522		62.8299	-0.79894	-1.57262
968	-0.01685	-0.017519	-0.0187879	-0.0209522		62.8788	-0.80293	-1.57745
969	-0.017168	-0.017168	-0.0185523	-0.0216994		62.9277	-0.80495	-1.57389
970	-0.0175667	-0.0174809	-0.0180912	-0.0214043		62.9765	-0.80685	-1.57054
971	-0.0174956	-0.0178237	-0.0177379	-0.0226064		63.0254	-0.8054	-1.56956
972	-0.0176024	-0.0177546	-0.0188084	-0.0219178		63.0743	-0.80359	-1.56843
973	-0.0168467	-0.0180798	-0.0198197	-0.0222635		63.1232	-0.80261	-1.56333
974	-0.0174985	-0.0169978	-0.0180306	-0.021719		63.172	-0.80431	-1.56392
975	-0.0176239	-0.0182099	-0.0188408	-0.0223761		63.2209	-0.80705	-1.56597
976	-0.0174379	-0.0185556	-0.0192833	-0.0228515		63.2698	-0.80721	-1.56565
977	-0.0179138	-0.0184155	-0.0197749	-0.0233212		63.3187	-0.80297	-1.56695
978	-0.0167665	-0.0174756	-0.0181885	-0.0219183		63.3676	-0.80252	-1.56963
979	-0.0181651	-0.0184159	-0.0192747	-0.0227747		63.4164	-0.80073	-1.56929
980	-0.0188365	-0.0191379	-0.0190816	-0.0228863		63.4653	-0.79831	-1.56945
981	-0.0183158	-0.0185637	-0.0190649	-0.0233436		63.5142	-0.79567	-1.56781
982	-0.0186901	-0.0182915	-0.0185118	-0.0231996		63.563	-0.80098	-1.57077
983	-0.0179567	-0.0200233	-0.0210595	-0.0230589		63.6119	-0.80029	-1.56848
984	-0.0193028	-0.0184579	-0.0193715	-0.022984		63.6608	-0.79574	-1.56689
985	-0.0182714	-0.0188203	-0.0205841	-0.0243921		63.7097	-0.79473	-1.56555
986	-0.0180621	-0.0187383	-0.0199223	-0.0241609		63.7585	-0.79327	-1.56621
987	-0.0171657	-0.0179853	-0.0193648	-0.0224748		63.8074	-0.79177	-1.56442
988	-0.0185256	-0.0188289	-0.0198393	-0.0236216		63.8563	-0.79316	-1.56451
989	-0.018652	-0.0202231	-0.0204301	-0.0240135		63.9052	-0.7967	-1.5684
990	-0.0183139	-0.0185022	-0.0199432	-0.0229077		63.9541	-0.79413	-1.57128
991	-0.0181432	-0.0191231	-0.0205278	-0.0241241		64.0029	-0.80078	-1.5696
992	-0.0191669	-0.0197277	-0.0203571	-0.0237789		64.0518	-0.80311	-1.57093
993	-0.0193577	-0.019011	-0.0204506	-0.024498		64.1007	-0.80381	-1.57204
994	-0.0182815	-0.0186663	-0.0191689	-0.023304		64.1496	-0.80556	-1.57208
995	-0.0192776	-0.0198278	-0.0207028	-0.0251856		64.1984	-0.80744	-1.57165
996	-0.019289	-0.0189233	-0.020936	-0.0240707		64.2473	-0.80504	-1.57353
997	-0.0182195	-0.0187426	-0.0209522	-0.0228591		64.2962	-0.80288	-1.57505
998	-0.0209484	-0.0208149	-0.0213127	-0.025753		64.3451	-0.80341	-1.57735
999	-0.0193605	-0.0201678	-0.0212307	-0.0244627		64.3939	-0.79999	-1.57857
1000	-0.0181112	-0.0186701	-0.0213113	-0.0234141		64.4428	-0.80111	-1.57573
1001	-0.0197086	-0.0215578	-0.0227213	-0.0265598		64.4917	-0.8036	-1.57523
1002	-0.0195508	-0.0201116	-0.0228705	-0.0261931		64.5406	-0.80596	-1.5765
1003	-0.0199313	-0.020237	-0.0217757	-0.0259371		64.5894	-0.806	-1.57604
1004	-0.0203543	-0.0209341	-0.0218124	-0.0251346		64.6383	-0.80537	-1.57376
1005	-0.0205827	-0.0205827	-0.0247507	-0.0268197		64.6872	-0.80604	-1.57649
1006	-0.019855	-0.0199308	-0.0219312	-0.0254612		64.7361	-0.80595	-1.57784
1007	-0.0210142	-0.0216436	-0.0228081	-0.0262012		64.7849	-0.80363	-1.57622
1008	-0.0207305	-0.0211544	-0.0219736	-0.0242033		64.8338	-0.80112	-1.57697
1009	-0.0219517	-0.0223231	-0.0237212	-0.0277929		64.8827	-0.80494	-1.57684
1010	-0.0208969	-0.0209684	-0.0222497	-0.0251155		64.9316	-0.80471	-1.5754
1011	-0.0225835	-0.0233727	-0.0242615	-0.0274091		64.9805	-0.8028	-1.57784
1012	-0.0209618	-0.0224876	-0.0246725	-0.0260606		65.0293	-0.79975	-1.57575
1013	-0.0224009	-0.0254607	-0.0270247	-0.0304518		65.0782	-0.79622	-1.57528
1014	-0.023694	-0.0216465	-0.0231972	-0.0262561		65.1271	-0.79101	-1.57429
1015	-0.0244875	-0.02599	-0.0269871	-0.0296774		65.176	-0.79227	-1.57408
1016	-0.0236483	-0.0245695	-0.0258594	-0.028244		65.2248	-0.79088	-1.57532
1017	-0.0223732	-0.022151	-0.0245624	-0.0275583		65.2737	-0.79686	-1.576
1018	-0.0239015	-0.0256419	-0.0256419	-0.0302501		65.3226	-0.79597	-1.57648
1019	-0.0246401	-0.0252876	-0.0259686	-0.0291576		65.3715	-0.79801	-1.58056
1020	-0.0237384	-0.0252428	-0.0260944	-0.0284848		65.4203	-0.79568	-1.58145
1021	-0.0217142	-0.0237093	-0.0250373	-0.0298128		65.4692	-0.79426	-1.57793
1022	-0.0243955	-0.0250263	-0.0262651	-0.0295115		65.5181	-0.79717	-1.57878
1023	-0.0230041	-0.0235004	-0.0251045	-0.0282764		65.567	-0.80261	-1.57802
1024	-0.0262933	-0.0268183	-0.0277233	-0.0307379		65.6158	-0.80692	-1.57407
1025	-0.0290389	-0.0279646	-0.0304456	-0.0354009		65.6647	-0.81037	-1.57184
1026	-0.0248165	-0.0303373	-0.0288715	-0.0318398		65.7136	-0.8132	-1.57172
1027	-0.0261745	-0.0248694	-0.0271969	-0.0309124		65.7625	-0.80859	-1.57021
1028	-0.0285978	-0.0305905	-0.0308843	-0.0344033		65.8113	-0.81032	-1.57216
1029	-0.0285969	-0.0276518	-0.0296693	-0.0347028		65.8602	-0.80567	-1.572
1030	-0.0291266	-0.0324526	-0.032887	-0.0368361		65.9091	-0.80554	-1.57817
1031	-0.0294104	-0.0292521	-0.0285726	-0.0340791		65.958	-0.80749	-1.57787
1032	-0.0285244	-0.0318255	-0.0324259	-0.0350442		66.0068	-0.8082	-1.57909
1033	-0.0295506	-0.0317512	-0.0301275	-0.0370207		66.0557	-0.80491	-1.58028
1034	-0.0332456	-0.0317965	-0.0349846	-0.0386457		66.1046	-0.80425	-1.58338
1035	-0.0279284	-0.0261359	-0.0270872	-0.0332747		66.1535	-0.80304	-1.5786
1036	-0.0309801	-0.030849	-0.035059	-0.0363493		66.2023	-0.80043	-1.57845
1037	-0.0338554	-0.0331087	-0.0361104	-0.0409307		66.2512	-0.79823	-1.57896
1038	-0.0309052	-0.0307398	-0.0360017	-0.038929		66.3001	-0.79834	-1.57598
1039	-0.0357547	-0.0337687	-0.036799	-0.0397978		66.349	-0.80264	-1.57396
1040	-0.029357	-0.033946	-0.0360537	-0.038507		66.3979	-0.80137	-1.57525
1041	-0.0380478	-0.0409632	-0.0401874	-0.0413485		66.4467	-0.79643	-1.57493
1042	-0.0309863	-0.0338645	-0.0377936	-0.0414586		66.4956	-0.79716	-1.5747
1043	-0.0362611	-0.0351377	-0.0384998	-0.0396147		66.5445	-0.796	-1.5748
1044	-0.0363989	-0.0373964	-0.0401616	-0.0443134		66.5934	-0.79217	-1.57946
1045	-0.0348639	-0.0366993	-0.0381041	-0.0404158		66.6422	-0.79324	-1.57818
1046	-0.0386949	-0.0405269	-0.0448928	-0.045115		66.6911	-0.7997	-1.57801
1047	-0.0321341	-0.0358572	-0.0423307	-0.0420976		66.74	-0.7984	-1.57977
1048	-0.036869	-0.0389643	-0.0423646	-0.0496573		66.7889	-0.80015	-1.57865
1049	-0.0461674	-0.0445409	-0.0449796	-0.0487075		66.8377	-0.8012	-1.57566
1050	-0.0384235	-0.0414052	-0.0433941	-0.0458364		66.8866	-0.79829	-1.57761
1051	-0.0390668	-0.0447578	-0.0448446	-0.0489864		66.9355	-0.79734	-1.57623
1052	-0.0361776	-0.0386205	-0.0415382	-0.0480657		66.9844	-0.79834	-1.57413
1053	-0.0408368	-0.0453138	-0.0476894	-0.0551281		67.0332	-0.79883	-1.57539
1054	-0.0416975	-0.0417471	-0.0415215	-0.0451865		67.0821	-0.8016	-1.57367
1055	-0.0452862	-0.0451288	-0.0449023	-0.0543709		67.131	-0.80113	-1.57512
1056	-0.0475717	-0.046309	-0.0515895	-0.0568581		67.1799	-0.80251	-1.57916
1057	-0.0513506	-0.0490904	-0.0539851	-0.059186		67.2287	-0.79991	-1.57772
1058	-0.0426269	-0.0423408	-0.0488124	-0.0554972		67.2776	-0.79707	-1.58023
1059	-0.0434484	-0.0415893	-0.0488911	-0.0543251		67.3265	-0.7949	-1.58265
1060	-0.0504484	-0.0544724	-0.0553322	-0.0573063		67.3754	-0.79692	-1.58163
1061	-0.0384603	-0.0494537	-0.0512457	-0.0556316		67.4242	-0.79647	-1.58108
1062	-0.0580435	-0.0547595	-0.0580711	-0.0666423		67.4731	-0.79928	-1.58495
1063	-0.0433383	-0.0493803	-0.0472875	-0.0632453		67.522	-0.80352	-1.58089
1064	-0.0483108	-0.050355	-0.0544577	-0.0573692		67.5709	-0.80351	-1.57986
1065	-0.0508733	-0.0536604	-0.0585485	-0.0619407		67.6197	-0.80401	-1.5828
1066	-0.0465493	-0.0461721	-0.054204	-0.0491691		67.6686	-0.80322	-1.58304
1067	-0.0532346	-0.0487795	-0.0510554	-0.0600233		67.7175	-0.80657	-1.58122
1068	-0.0570316	-0.0551262	-0.0611601	-0.0672278		67.7664	-0.80731	-1.58637
1069	-0.0507493	-0.0500264	-0.0630898	-0.0650759		67.8153	-0.80783	-1.58742
1070	-0.0535703	-0.0484076	-0.0559716	-0.0684242		67.8641	-0.80692	-1.58765
1071	-0.047266	-0.0521803	-0.049788	-0.0570517		67.913	-0.80639	-1.58968
1072	-0.0665336	-0.0675788	-0.0747705	-0.0808778		67.9619	-0.80192	-1.58817
1073	-0.0670257	-0.0684018	-0.077177	-0.0774021		68.0108	-0.80267	-1.58359
1074	-0.0669155	-0.0660548	-0.0639076	-0.0816631		68.0596	-0.80344	-1.58326
1075	-0.0547099	-0.0517721	-0.0574822	-0.0651803		68.1085	-0.80526	-1.57929
1076	-0.0789423	-0.071424	-0.0770826	-0.0864244		68.1574	-0.80413	-1.58022
1077	-0.0903344	-0.0879169	-0.08424	-0.0882115		68.2063	-0.8052	-1.58285
1078	-0.0644531	-0.0638003	-0.0743623	-0.0726576		68.2551	-0.7994	-1.58527
1079	-0.0602808	-0.0599427	-0.0656815	-0.0808487		68.304	-0.79837	-1.58433
1080	-0.0736394	-0.0663371	-0.0785613	-0.0788021		68.3529	-0.79642	-1.58611
1081	-0.0817018	-0.0809016	-0.0802135	-0.0899262		68.4018	-0.8026	-1.58485
1082	-0.0663943	-0.0728049	-0.0802622	-0.0818605		68.4506	-0.80266	-1.58265
1083	-0.083971	-0.0869422	-0.0938253	-0.100049		68.4995	-0.8018	-1.58038
1084	-0.0561519	-0.0618911	-0.0726142	-0.0695357		68.5484	-0.79997	-1.58147
1085	-0.0751271	-0.086297	-0.0873871	-0.0972986		68.5973	-0.80628	-1.58222
1086	-0.0654821	-0.070106	-0.0834904	-0.0838256		68.6461	-0.79912	-1.58244
1087	-0.0952392	-0.0843639	-0.0884748	-0.0952859		68.695	-0.79749	-1.58325
1088	-0.0732126	-0.075336	-0.0799942	-0.0880451		68.7439	-0.80233	-1.58663
1089	-0.0961595	-0.0899491	-0.0929108	-0.103511		68.7928	-0.80452	-1.58641
1090	-0.0726447	-0.0837622	-0.0917072	-0.0987253		68.8416	-0.79578	-1.58361
1091	-0.0714741	-0.0761237	-0.0746045	-0.0967336		68.8905	-0.79916	-1.58644
1092	-0.0853748	-0.0693607	-0.0908122	-0.0878248		68.9394	-0.80512	-1.588
1093	-0.0582881	-0.064898	-0.0720892	-0.0727854		68.9883	-0.80434	-1.5896
1094	-0.0859127	-0.0848646	-0.0934486	-0.0970416		69.0371	-0.80478	-1.59437
1095	-0.0816259	-0.0596385	-0.0867667	-0.0788183		69.086	-0.81204	-1.59756
1096	-0.0878778	-0.084003	-0.0970788	-0.102342		69.1349	-0.80953	-1.59524
1097	-0.0860729	-0.0780792	-0.105494	-0.0977526		69.1838	-0.79769	-1.59505
1098	-0.0869308	-0.108911	-0.0943351	-0.0995779		69.2327	-0.79736	-1.59355
1099	-0.110122	-0.10368	-0.120354	-0.124231		69.2815	-0.79483	-1.59076
1100	-0.0847678	-0.0777059	-0.0921183	-0.096797		69.3304	-0.78907	-1.59061
						69.3793	-0.79297	-1.59313
						69.4282	-0.79883	-1.59629
						69.477	-0.80033	-1.59729
						69.5259	-0.80028	-1.59656
						69.5748	-0.80446	-1.59696
						69.6237	-0.80125	-1.59513
						69.6725	-0.80181	-1.59485
						69.7214	-0.79838	-1.59285
						69.7703	-0.79827	-1.59609
						69.8192	-0.79685	-1.59578
						69.868	-0.80058	-1.59465
						69.9169	-0.80359	-1.59284
						69.9658	-0.8025	-1.59475
						70.0147	-0.80555	-1.59059
						70.0635	-0.80473	-1.59145
						70.1124	-0.8023	-1.59401
						70.1613	-0.7992	-1.59661
						70.2102	-0.80119	-1.59777
						70.259	-0.80093	-1.60176
						70.3079	-0.79783	-1.60295
						70.3568	-0.79619	-1.60314
						70.4057	-0.79886	-1.60322
						70.4545	-0.803	-1.60251
						70.5034	-0.80142	-1.59951
						70.5523	-0.80368	-1.59779
						70.6012	-0.80527	-1.59534
						70.65	-0.80356	-1.5944
						70.6989	-0.79836	-1.59722
						70.7478	-0.80146	-1.59983
						70.7967	-0.80201	-1.59919
						70.8456	-0.80044	-1.60214
						70.8944	-0.79773	-1.60274
						70.9433	-0.79966	-1.59865
						70.9922	-0.79731	-1.59708
						71.0411	-0.80003	-1.59799
						71.0899	-0.80407	-1.59501
						71.1388	-0.81284	-1.59509
						71.1877	-0.81349	-1.59356
						71.2366	-0.81401	-1.59267
						71.2854	-0.8138	-1.59405
						71.3343	-0.81144	-1.59698
						71.3832	-0.80598	-1.59564
						71.4321	-0.80503	-1.59805
						71.4809	-0.80674	-1.59919
						71.5298	-0.80376	-1.59878
						71.5787	-0.80079	-1.59686
						71.6276	-0.79473	-1.59823
						71.6764	-0.79805	-1.5984
						71.7253	-0.79472	-1.59603
						71.7742	-0.79226	-1.59528
						71.8231	-0.79649	-1.59427
						71.8719	-0.80285	-1.59043
						71.9208	-0.80655	-1.58969
						71.9697	-0.80302	-1.59169
						72.0186	-0.80625	-1.5903
						72.0674	-0.8076	-1.59352
						72.1163	-0.8078	-1.59444
						72.1652	-0.80121	-1.59508
						72.2141	-0.8055	-1.59654
						72.263	-0.80681	-1.59648
						72.3118	-0.80874	-1.59311
						72.3607	-0.80394	-1.59227
						72.4096	-0.80529	-1.59247
						72.4585	-0.80913	-1.59235
						72.5073	-0.80811	-1.59478
						72.5562	-0.80493	-1.59565
						72.6051	-0.80961	-1.59685
						72.654	-0.8093	-1.59608
						72.7028	-0.80695	-1.5958
						72.7517	-0.80835	-1.59618
						72.8006	-0.812	-1.59671
						72.8495	-0.81058	-1.59987
						72.8983	-0.8104	-1.59985
						72.9472	-0.80515	-1.60034
						72.9961	-0.80595	-1.59959
						73.045	-0.80186	-1.60112
						73.0938	-0.80538	-1.59814
						73.1427	-0.80293	-1.59688
						73.1916	-0.807	-1.59652
						73.2405	-0.80523	-1.59693
						73.2893	-0.8012	-1.5942
						73.3382	-0.79877	-1.59475
						73.3871	-0.80063	-1.59547
						73.436	-0.80115	-1.59617
						73.4848	-0.79994	-1.59616
						73.5337	-0.80044	-1.59821
						73.5826	-0.79728	-1.59731
						73.6315	-0.79395	-1.59912
						73.6804	-0.79573	-1.59991
						73.7292	-0.79738	-1.5986
						73.7781	-0.80191	-1.59792
						73.827	-0.80471	-1.60013
						73.8759	-0.80691	-1.60145
						73.9247	-0.80596	-1.59686
						73.9736	-0.80429	-1.59712
						74.0225	-0.79869	-1.59692
						74.0714	-0.79997	-1.59685
						74.1202	-0.80344	-1.59297
						74.1691	-0.80142	-1.59399
						74.218	-0.79882	-1.59657
						74.2669	-0.79841	-1.59678
						74.3157	-0.79833	-1.59824
						74.3646	-0.79221	-1.60094
						74.4135	-0.79372	-1.60306
						74.4624	-0.79681	-1.59902
						74.5112	-0.80368	-1.60072
						74.5601	-0.80262	-1.59824
						74.609	-0.80777	-1.60006
						74.6579	-0.81011	-1.59698
						74.7067	-0.8089	-1.59659

## Sheet: Fig3
cwESR						iLOV-Sort, Time trace				iLOV-Sort, Distance distribution
Field	Probe		Field	iLOV-Sort		Time (s)	V(t)	Background		Distance (nm)	P (r)
3260	-0.321579		3452	0.0414127		5.85058e-09	1.00119	0.980398		0.1	0.000856268
3260.12	-0.317785		3452.12	0.0386444		1.38506e-08	0.999617	0.978365		0.2	0.000867415
3260.23	-0.315397		3452.23	0.0369381		2.18506e-08	0.99774	0.976337		0.3	0.000878683
3260.35	-0.317116		3452.35	0.0385548		2.98506e-08	0.996127	0.974312		0.4	0.000890074
3260.47	-0.318382		3452.47	0.0357803		3.78506e-08	0.994006	0.972292		0.5	0.000901589
3260.59	-0.317876		3452.59	0.0389656		4.58506e-08	0.992012	0.970277		0.6	0.000913228
3260.7	-0.317333		3452.7	0.0408695		5.38506e-08	0.989261	0.968265		0.7	0.000924994
3260.82	-0.320602		3452.82	0.0300304		6.18506e-08	0.986769	0.966257		0.8	0.000936887
3260.94	-0.322864		3452.94	0.0212112		6.98506e-08	0.984315	0.964254		0.9	0.000948907
3261.05	-0.323238		3453.05	0.0170135		7.78506e-08	0.981538	0.962255		1	0.000961056
3261.17	-0.320361		3453.17	0.0231441		8.58506e-08	0.979257	0.96026		1.1	0.000973335
3261.29	-0.323316		3453.29	0.0245495		9.38506e-08	0.976402	0.958269		1.2	0.000985745
3261.41	-0.323606		3453.41	0.0235443		1.01851e-07	0.974186	0.956282		1.3	0.000998287
3261.52	-0.324046		3453.52	0.0304092		1.09851e-07	0.972312	0.9543		1.4	0.00101096
3261.64	-0.322616		3453.64	0.0216625		1.17851e-07	0.969971	0.952321		1.5	0.00102377
3261.76	-0.319697		3453.76	0.0194317		1.25851e-07	0.967632	0.950347		1.6	0.00103671
3261.87	-0.32068		3453.87	0.0280663		1.33851e-07	0.965435	0.948376		1.7	0.00104979
3261.99	-0.323081		3453.99	0.0233898		1.41851e-07	0.962559	0.94641		1.8	0.00106301
3262.11	-0.318611		3454.11	0.0206169		1.49851e-07	0.960813	0.944448		1.9	0.00107636
3262.23	-0.319745		3454.23	0.0131802		1.57851e-07	0.95821	0.94249		2	0.00108986
3262.34	-0.323672		3454.34	0.0125782		1.65851e-07	0.955799	0.940536		2.1	0.00110349
3262.46	-0.322544		3454.46	0.0157696		1.73851e-07	0.953582	0.938586		2.2	0.00111727
3262.58	-0.32445		3454.58	0.0245052		1.81851e-07	0.951944	0.93664		2.3	0.00113118
3262.7	-0.322043		3454.7	0.034586		1.89851e-07	0.949062	0.934698		2.4	0.00114524
3262.81	-0.328678		3454.81	0.0379128		1.97851e-07	0.946745	0.93276		2.5	0.00115945
3262.93	-0.327954		3454.93	0.0319107		2.05851e-07	0.944823	0.930826		2.6	0.00117379
3263.05	-0.325174		3455.05	0.0282494		2.13851e-07	0.942164	0.928896		2.7	0.00118829
3263.16	-0.322194		3455.16	0.0267883		2.21851e-07	0.941	0.926971		2.8	0.00120293
3263.28	-0.324492		3455.28	0.0255028		2.29851e-07	0.937968	0.925049		2.9	0.00121772
3263.4	-0.319691		3455.4	0.0233757		2.37851e-07	0.936487	0.923131		3	0.00123266
3263.52	-0.322098		3455.52	0.0287067		2.45851e-07	0.934305	0.921217		3.1	0.00124775
3263.63	-0.32413		3455.63	0.0245613		2.53851e-07	0.932121	0.919307		3.2	0.001263
3263.75	-0.322791		3455.75	0.0228291		2.61851e-07	0.930453	0.917401		3.3	0.00127839
3263.87	-0.326452		3455.87	0.0209591		2.69851e-07	0.928249	0.915499		3.4	0.00129394
3263.98	-0.330313		3455.98	0.0267719		2.77851e-07	0.926258	0.913601		3.5	0.00130964
3264.1	-0.334643		3456.1	0.0325684		2.85851e-07	0.924213	0.911707		3.6	0.0013255
3264.22	-0.331833		3456.22	0.0362808		2.93851e-07	0.92193	0.909816		3.7	0.00134151
3264.34	-0.324553		3456.34	0.024469		3.01851e-07	0.920024	0.90793		3.8	0.00135769
3264.45	-0.325427		3456.45	0.0178368		3.09851e-07	0.918129	0.906048		3.9	0.00137402
3264.57	-0.323563		3456.57	0.0167778		3.17851e-07	0.915055	0.904169		4	0.00139051
3264.69	-0.3229		3456.69	0.0204208		3.25851e-07	0.913402	0.902295		4.1	0.00140716
3264.8	-0.328401		3456.8	0.0236961		3.33851e-07	0.911146	0.900424		4.2	0.00142397
3264.92	-0.324836		3456.92	0.020789		3.41851e-07	0.910015	0.898557		4.3	0.00144095
3265.04	-0.323811		3457.04	0.0155758		3.49851e-07	0.907784	0.896694		4.4	0.00145809
3265.16	-0.327158		3457.16	0.0248676		3.57851e-07	0.905221	0.894835		4.5	0.00147539
3265.27	-0.325735		3457.27	0.0290554		3.65851e-07	0.903351	0.89298		4.6	0.00149286
3265.39	-0.320373		3457.39	0.0249279		3.73851e-07	0.901568	0.891129		4.7	0.0015105
3265.51	-0.320722		3457.51	0.0295124		3.81851e-07	0.899498	0.889281		4.8	0.00152831
3265.62	-0.320409		3457.62	0.0252941		3.89851e-07	0.898196	0.887437		4.9	0.00154628
3265.74	-0.320083		3457.74	0.02729		3.97851e-07	0.896263	0.885597		5	0.00156443
3265.86	-0.321995		3457.86	0.0344791		4.05851e-07	0.893662	0.883761		5.1	0.00158274
3265.98	-0.323618		3457.98	0.0289497		4.13851e-07	0.891842	0.881929		5.2	0.00160123
3266.09	-0.320915		3458.09	0.0331852		4.21851e-07	0.889721	0.8801		5.3	0.00161989
3266.21	-0.320729		3458.21	0.0494293		4.29851e-07	0.887826	0.878276		5.4	0.00163873
3266.33	-0.321561		3458.33	0.0456394		4.37851e-07	0.886104	0.876455		5.5	0.00165774
3266.45	-0.316736		3458.45	0.0430542		4.45851e-07	0.883441	0.874638		5.6	0.00167693
3266.56	-0.319323		3458.56	0.0403027		4.53851e-07	0.881267	0.872824		5.7	0.00169629
3266.68	-0.327755		3458.68	0.0255203		4.61851e-07	0.880448	0.871015		5.8	0.00171584
3266.8	-0.326314		3458.8	0.0263893		4.69851e-07	0.877725	0.869209		5.9	0.00173556
3266.91	-0.321893		3458.91	0.0260315		4.77851e-07	0.875911	0.867407		6	0.00175546
3267.03	-0.317194		3459.03	0.0188854		4.85851e-07	0.874282	0.865608		6.1	0.00177555
3267.15	-0.319655		3459.15	0.028072		4.93851e-07	0.872266	0.863814		6.2	0.00179581
3267.27	-0.318907		3459.27	0.0252682		5.01851e-07	0.871185	0.862023		6.3	0.00181626
3267.38	-0.320252		3459.38	0.0225521		5.09851e-07	0.869564	0.860236		6.4	0.0018369
3267.5	-0.323123		3459.5	0.0192242		5.17851e-07	0.867348	0.858452		6.5	0.00185772
3267.62	-0.321464		3459.62	0.0280685		5.25851e-07	0.865787	0.856672		6.6	0.00187872
3267.73	-0.323413		3459.73	0.033453		5.33851e-07	0.86353	0.854896		6.7	0.00189992
3267.85	-0.32597		3459.85	0.0293839		5.41851e-07	0.862005	0.853124		6.8	0.0019213
3267.97	-0.325331		3459.97	0.0183079		5.49851e-07	0.859207	0.851355		6.9	0.00194287
3268.09	-0.319323		3460.09	0.0334164		5.57851e-07	0.858327	0.84959		7	0.00196463
3268.2	-0.31796		3460.2	0.0306602		5.65851e-07	0.85596	0.847829		7.1	0.00198659
3268.32	-0.320722		3460.32	0.0248158		5.73851e-07	0.853501	0.846071		7.2	0.00200873
3268.44	-0.322556		3460.44	0.0166195		5.81851e-07	0.852202	0.844317		7.3	0.00203107
3268.55	-0.317333		3460.55	0.015514		5.89851e-07	0.850125	0.842566		7.4	0.0020536
3268.67	-0.317333		3460.67	0.0264668		5.97851e-07	0.848531	0.840819		7.5	0.00207633
3268.79	-0.322188		3460.79	0.0290718		6.05851e-07	0.846623	0.839076		7.6	0.00209926
3268.91	-0.323847		3460.91	0.0271927		6.13851e-07	0.84459	0.837336		7.7	0.00212238
3269.02	-0.322345		3461.02	0.0265182		6.21851e-07	0.843451	0.8356		7.8	0.0021457
3269.14	-0.325035		3461.14	0.025153		6.29851e-07	0.841474	0.833868		7.9	0.00216922
3269.26	-0.328636		3461.26	0.0312645		6.37851e-07	0.839894	0.832139		8	0.00219293
3269.37	-0.329251		3461.37	0.0328796		6.45851e-07	0.837411	0.830414		8.1	0.00221685
3269.49	-0.330572		3461.49	0.020237		6.53851e-07	0.836686	0.828692		8.2	0.00224097
3269.61	-0.32249		3461.61	0.0106014		6.61851e-07	0.834295	0.826974		8.3	0.0022653
3269.73	-0.318841		3461.73	0.0145859		6.69851e-07	0.832409	0.82526		8.4	0.00228982
3269.84	-0.324945		3461.84	0.0271069		6.77851e-07	0.831018	0.823549		8.5	0.00231455
3269.96	-0.326724		3461.96	0.0336319		6.85851e-07	0.82887	0.821841		8.6	0.00233949
3270.08	-0.324215		3462.08	0.0267334		6.93851e-07	0.827229	0.820137		8.7	0.00236463
3270.2	-0.32474		3462.2	0.0268879		7.01851e-07	0.825448	0.818437		8.8	0.00238998
3270.31	-0.320614		3462.31	0.0227009		7.09851e-07	0.823301	0.81674		8.9	0.00241554
3270.43	-0.32287		3462.43	0.0126888		7.17851e-07	0.821637	0.815047		9	0.00244131
3270.55	-0.32527		3462.55	0.015995		7.25851e-07	0.819619	0.813357		9.1	0.00246729
3270.66	-0.326658		3462.66	0.0265221		7.33851e-07	0.817819	0.811671		9.2	0.00249347
3270.78	-0.322894		3462.78	0.0283497		7.41851e-07	0.816191	0.809988		9.3	0.00251987
3270.9	-0.319426		3462.9	0.0209343		7.49851e-07	0.814505	0.808308		9.4	0.00254648
3271.02	-0.318244		3463.02	0.0183605		7.57851e-07	0.813312	0.806633		9.5	0.00257331
3271.13	-0.31907		3463.13	0.0245968		7.65851e-07	0.811057	0.80496		9.6	0.00260035
3271.25	-0.323877		3463.25	0.0299629		7.73851e-07	0.81015	0.803291		9.7	0.0026276
3271.37	-0.326253		3463.37	0.0289227		7.81851e-07	0.807868	0.801626		9.8	0.00265507
3271.48	-0.323328		3463.48	0.0215324		7.89851e-07	0.806458	0.799964		9.9	0.00268275
3271.6	-0.320403		3463.6	0.0298923		7.97851e-07	0.804365	0.798305		10	0.00271066
3271.72	-0.317857		3463.72	0.0235779		8.05851e-07	0.802184	0.79665		10.1	0.00273878
3271.84	-0.323931		3463.84	0.0265583		8.13851e-07	0.8005	0.794998		10.2	0.00276711
3271.95	-0.327092		3463.95	0.0281281		8.21851e-07	0.798676	0.79335		10.3	0.00279567
3272.07	-0.323841		3464.07	0.0198902		8.29851e-07	0.796782	0.791705		10.4	0.00282445
3272.19	-0.320487		3464.19	0.0090538		8.37851e-07	0.795308	0.790064		10.5	0.00285345
3272.3	-0.320439		3464.3	0.0194435		8.45851e-07	0.793859	0.788426		10.6	0.00288267
3272.42	-0.317803		3464.42	0.0124207		8.53851e-07	0.791845	0.786791		10.7	0.00291211
3272.54	-0.321211		3464.54	0.00385857		8.61851e-07	0.790569	0.78516		10.8	0.00294178
3272.66	-0.323907		3464.66	0.00647926		8.69851e-07	0.788632	0.783532		10.9	0.00297167
3272.77	-0.32173		3464.77	0.0173729		8.77851e-07	0.787345	0.781908		11	0.00300178
3272.89	-0.329052		3464.89	0.0207451		8.85851e-07	0.785557	0.780287		11.1	0.00303212
3273.01	-0.332508		3465.01	0.025288		8.93851e-07	0.783731	0.778669		11.2	0.00306269
3273.12	-0.329305		3465.12	0.0286488		9.01851e-07	0.782228	0.777055		11.3	0.00309348
3273.24	-0.322206		3465.24	0.028315		9.09851e-07	0.780062	0.775443		11.4	0.0031245
3273.36	-0.319257		3465.36	0.0233974		9.17851e-07	0.779079	0.773836		11.5	0.00315575
3273.48	-0.323925		3465.48	0.0272705		9.25851e-07	0.777008	0.772231		11.6	0.00318722
3273.59	-0.326754		3465.59	0.0246887		9.33851e-07	0.775664	0.77063		11.7	0.00321893
3273.71	-0.328823		3465.71	0.0157772		9.41851e-07	0.773482	0.769033		11.8	0.00325086
3273.83	-0.326302		3465.83	0.0253548		9.49851e-07	0.772265	0.767438		11.9	0.00328302
3273.95	-0.327237		3465.95	0.0291374		9.57851e-07	0.770347	0.765847		12	0.00331542
3274.06	-0.327249		3466.06	0.0253914		9.65851e-07	0.768425	0.764259		12.1	0.00334804
3274.18	-0.325837		3466.18	0.0279472		9.73851e-07	0.766986	0.762675		12.2	0.0033809
3274.3	-0.32708		3466.3	0.00847054		9.81851e-07	0.765194	0.761094		12.3	0.00341399
3274.41	-0.329601		3466.41	0.00859756		9.89851e-07	0.763379	0.759516		12.4	0.00344732
3274.53	-0.324939		3466.53	0.0115288		9.97851e-07	0.762435	0.757941		12.5	0.00348087
3274.65	-0.323232		3466.65	0.0141945		1.00585e-06	0.760511	0.756369		12.6	0.00351466
3274.77	-0.32825		3466.77	0.0218376		1.01385e-06	0.759033	0.754801		12.7	0.00354869
3274.88	-0.328612		3466.88	0.024329		1.02185e-06	0.757743	0.753236		12.8	0.00358295
3275	-0.327514		3467	0.0275909		1.02985e-06	0.755864	0.751675		12.9	0.00361744
3275.12	-0.326989		3467.12	0.0256008		1.03785e-06	0.754008	0.750116		13	0.00365217
3275.23	-0.326199		3467.23	0.0269661		1.04585e-06	0.752582	0.748561		13.1	0.00368714
3275.35	-0.326495		3467.35	0.0254299		1.05385e-06	0.750578	0.747009		13.2	0.00372234
3275.47	-0.325391		3467.47	0.0236217		1.06185e-06	0.749164	0.74546		13.3	0.00375778
3275.59	-0.320777		3467.59	0.0231728		1.06985e-06	0.747683	0.743915		13.4	0.00379346
3275.7	-0.320922		3467.7	0.0152687		1.07785e-06	0.746461	0.742372		13.5	0.00382937
3275.82	-0.322351		3467.82	0.0364979		1.08585e-06	0.744077	0.740833		13.6	0.00386553
3275.94	-0.322713		3467.94	0.0365578		1.09385e-06	0.742988	0.739297		13.7	0.00390192
3276.05	-0.32436		3468.05	0.0373856		1.10185e-06	0.741188	0.737765		13.8	0.00393855
3276.17	-0.324999		3468.17	0.0363663		1.10985e-06	0.739173	0.736235		13.9	0.00397542
3276.29	-0.324758		3468.29	0.0282169		1.11785e-06	0.738516	0.734709		14	0.00401252
3276.41	-0.320608		3468.41	0.0295658		1.12585e-06	0.736682	0.733185		14.1	0.00404987
3276.52	-0.318684		3468.52	0.0259575		1.13385e-06	0.734849	0.731665		14.2	0.00408746
3276.64	-0.321048		3468.64	0.0132259		1.14185e-06	0.733213	0.730148		14.3	0.00412529
3276.76	-0.323883		3468.76	0.0236477		1.14985e-06	0.731655	0.728635		14.4	0.00416335
3276.87	-0.323099		3468.87	0.0270443		1.15785e-06	0.730263	0.727124		14.5	0.00420166
3276.99	-0.328117		3468.99	0.0190361		1.16585e-06	0.729098	0.725616		14.6	0.00424021
3277.11	-0.327225		3469.11	0.0132259		1.17385e-06	0.727288	0.724112		14.7	0.004279
3277.23	-0.327719		3469.23	0.010701		1.18185e-06	0.726055	0.722611		14.8	0.00431803
3277.34	-0.325964		3469.34	0.0186329		1.18985e-06	0.724008	0.721113		14.9	0.0043573
3277.46	-0.323732		3469.46	0.0268665		1.19785e-06	0.722794	0.719617		15	0.00439681
3277.58	-0.325144		3469.58	0.0318634		1.20585e-06	0.720967	0.718125		15.1	0.00443657
3277.7	-0.321428		3469.7	0.0313675		1.21385e-06	0.718918	0.716637		15.2	0.00447656
3277.81	-0.318099		3469.81	0.0270023		1.22185e-06	0.718105	0.715151		15.3	0.0045168
3277.93	-0.320168		3469.93	0.0237682		1.22985e-06	0.716183	0.713668		15.4	0.00455727
3278.05	-0.3179		3470.05	0.0327873		1.23785e-06	0.714755	0.712188		15.5	0.00459799
3278.16	-0.323328		3470.16	0.0405556		1.24585e-06	0.713505	0.710712		15.6	0.00463895
3278.28	-0.329197		3470.28	0.0346714		1.25385e-06	0.711939	0.709238		15.7	0.00468015
3278.4	-0.323961		3470.4	0.0348339		1.26185e-06	0.709971	0.707768		15.8	0.0047216
3278.52	-0.321247		3470.52	0.0262619		1.26985e-06	0.708614	0.706301		15.9	0.00476328
3278.63	-0.315939		3470.63	0.0243511		1.27785e-06	0.70765	0.704836		16	0.00480521
3278.75	-0.318195		3470.75	0.0246674		1.28585e-06	0.705913	0.703375		16.1	0.00484737
3278.87	-0.323823		3470.87	0.0314507		1.29385e-06	0.704498	0.701917		16.2	0.00488978
3278.98	-0.32492		3470.98	0.0290771		1.30185e-06	0.70305	0.700461		16.3	0.00493243
3279.1	-0.32413		3471.1	0.0374302		1.30985e-06	0.701169	0.699009		16.4	0.00497532
3279.22	-0.32404		3471.22	0.0359829		1.31785e-06	0.700066	0.69756		16.5	0.00501845
3279.34	-0.325873		3471.34	0.0306389		1.32585e-06	0.698598	0.696114		16.6	0.00506182
3279.45	-0.32559		3471.45	0.0328461		1.33385e-06	0.697265	0.69467		16.7	0.00510543
3279.57	-0.325017		3471.57	0.0291893		1.34185e-06	0.695222	0.69323		16.8	0.00514927
3279.69	-0.319347		3471.69	0.0275627		1.34985e-06	0.693114	0.691793		16.9	0.00519336
3279.8	-0.317652		3471.8	0.0286068		1.35785e-06	0.692682	0.690359		17	0.00523769
3279.92	-0.323039		3471.92	0.0280781		1.36585e-06	0.690802	0.688927		17.1	0.00528226
3280.04	-0.327116		3472.04	0.030088		1.37385e-06	0.689655	0.687499		17.2	0.00532706
3280.16	-0.331483		3472.16	0.0322876		1.38185e-06	0.688104	0.686074		17.3	0.00537211
3280.27	-0.333105		3472.27	0.029623		1.38985e-06	0.686683	0.684651		17.4	0.00541739
3280.39	-0.328998		3472.39	0.0231659		1.39785e-06	0.685408	0.683232		17.5	0.00546291
3280.51	-0.323509		3472.51	0.0231403		1.40585e-06	0.683653	0.681815		17.6	0.00550867
3280.62	-0.319902		3472.62	0.0175415		1.41385e-06	0.682468	0.680402		17.7	0.00555466
3280.74	-0.321428		3472.74	0.0228188		1.42185e-06	0.681263	0.678991		17.8	0.00560089
3280.86	-0.321006		3472.86	0.0309826		1.42985e-06	0.679092	0.677583		17.9	0.00564735
3280.98	-0.322948		3472.98	0.0380875		1.43785e-06	0.678649	0.676178		18	0.00569405
3281.09	-0.325729		3473.09	0.0367413		1.44585e-06	0.676374	0.674776		18.1	0.00574099
3281.21	-0.324034		3473.21	0.0390335		1.45385e-06	0.67517	0.673378		18.2	0.00578816
3281.33	-0.324818		3473.33	0.0347546		1.46185e-06	0.673642	0.671981		18.3	0.00583556
3281.45	-0.327454		3473.45	0.0415157		1.46985e-06	0.672144	0.670588		18.4	0.0058832
3281.56	-0.325626		3473.56	0.0476822		1.47785e-06	0.670936	0.669198		18.5	0.00593106
3281.68	-0.326471		3473.68	0.0454411		1.48585e-06	0.669229	0.66781		18.6	0.00597916
3281.8	-0.324933		3473.8	0.0451672		1.49385e-06	0.667863	0.666426		18.7	0.00602749
3281.91	-0.321537		3473.91	0.0454739		1.50185e-06	0.666905	0.665044		18.8	0.00607606
3282.03	-0.324553		3474.03	0.0374756		1.50985e-06	0.664933	0.663665		18.9	0.00612485
3282.15	-0.326091		3474.15	0.0379562		1.51785e-06	0.663681	0.662289		19	0.00617386
3282.27	-0.325626		3474.27	0.0347908		1.52585e-06	0.66264	0.660916		19.1	0.00622311
3282.38	-0.321965		3474.38	0.0340626		1.53385e-06	0.661392	0.659546		19.2	0.00627259
3282.5	-0.323865		3474.5	0.0435661		1.54185e-06	0.659534	0.658179		19.3	0.00632229
3282.62	-0.329324		3474.62	0.043399		1.54985e-06	0.658815	0.656814		19.4	0.00637221
3282.73	-0.327194		3474.73	0.0455055		1.55785e-06	0.657607	0.655452		19.5	0.00642237
3282.85	-0.326513		3474.85	0.0545444		1.56585e-06	0.655377	0.654093		19.6	0.00647274
3282.97	-0.324607		3474.97	0.0566341		1.57385e-06	0.653754	0.652737		19.7	0.00652334
3283.09	-0.328184		3475.09	0.047559		1.58185e-06	0.652581	0.651384		19.8	0.00657416
3283.2	-0.325686		3475.2	0.0521278		1.58985e-06	0.651001	0.650033		19.9	0.0066252
3283.32	-0.324197		3475.32	0.0435513		1.59785e-06	0.649962	0.648686		20	0.00667646
3283.44	-0.32404		3475.44	0.0498714		1.60585e-06	0.648901	0.647341		20.1	0.00672794
3283.55	-0.327882		3475.55	0.0499069		1.61385e-06	0.647265	0.645999		20.2	0.00677964
3283.67	-0.328539		3475.67	0.0581722		1.62185e-06	0.6456	0.644659		20.3	0.00683156
3283.79	-0.32603		3475.79	0.0614517		1.62985e-06	0.644191	0.643323		20.4	0.00688369
3283.91	-0.325367		3475.91	0.0498226		1.63785e-06	0.643052	0.641989		20.5	0.00693603
3284.02	-0.324046		3476.02	0.05914		1.64585e-06	0.641468	0.640658		20.6	0.00698859
3284.14	-0.32825		3476.14	0.068396		1.65385e-06	0.640404	0.63933		20.7	0.00704137
3284.26	-0.325005		3476.26	0.066613		1.66185e-06	0.639395	0.638004		20.8	0.00709435
3284.37	-0.321229		3476.37	0.0733639		1.66985e-06	0.637627	0.636682		20.9	0.00714754
3284.49	-0.31562		3476.49	0.0729454		1.67785e-06	0.636275	0.635362		21	0.00720094
3284.61	-0.31866		3476.61	0.0689251		1.68585e-06	0.634745	0.634044		21.1	0.00725455
3284.73	-0.324148		3476.73	0.0625393		1.69385e-06	0.634102	0.63273		21.2	0.00730837
3284.84	-0.323606		3476.84	0.0694088		1.70185e-06	0.631476	0.631418		21.3	0.00736239
3284.96	-0.321392		3476.96	0.0796764		1.70985e-06	0.630864	0.630109		21.4	0.00741662
3285.08	-0.320204		3477.08	0.0796482		1.71785e-06	0.629878	0.628802		21.5	0.00747104
3285.2	-0.325783		3477.2	0.0866417		1.72585e-06	0.627955	0.627499		21.6	0.00752567
3285.31	-0.326688		3477.31	0.103088		1.73385e-06	0.627381	0.626198		21.7	0.0075805
3285.43	-0.326875		3477.43	0.108688		1.74185e-06	0.625033	0.624899		21.8	0.00763552
3285.55	-0.324414		3477.55	0.106016		1.74985e-06	0.624164	0.623604		21.9	0.00769074
3285.66	-0.321531		3477.66	0.10077		1.75785e-06	0.623601	0.622311		22	0.00774616
3285.78	-0.324209		3477.78	0.103621		1.76585e-06	0.622005	0.621021		22.1	0.00780177
3285.9	-0.323817		3477.9	0.105333		1.77385e-06	0.620665	0.619733		22.2	0.00785757
3286.02	-0.327743		3478.02	0.110826		1.78185e-06	0.618876	0.618448		22.3	0.00791356
3286.13	-0.328931		3478.13	0.106839		1.78985e-06	0.61721	0.617166		22.4	0.00796974
3286.25	-0.324782		3478.25	0.106745		1.79785e-06	0.616939	0.615887		22.5	0.00802611
3286.37	-0.325723		3478.37	0.112685		1.80585e-06	0.615192	0.61461		22.6	0.00808266
3286.48	-0.32492		3478.48	0.129721		1.81385e-06	0.614048	0.613335		22.7	0.0081394
3286.6	-0.324124		3478.6	0.133416		1.82185e-06	0.612709	0.612064		22.8	0.00819631
3286.72	-0.324016		3478.72	0.136382		1.82985e-06	0.611171	0.610795		22.9	0.00825341
3286.84	-0.32527		3478.84	0.143666		1.83785e-06	0.610378	0.609528		23	0.00831069
3286.95	-0.324788		3478.95	0.152448		1.84585e-06	0.609059	0.608265		23.1	0.00836814
3287.07	-0.325668		3479.07	0.151273		1.85385e-06	0.607591	0.607004		23.2	0.00842577
3287.19	-0.327158		3479.19	0.153923		1.86185e-06	0.606494	0.605745		23.3	0.00848357
3287.3	-0.332231		3479.3	0.165692		1.86985e-06	0.604935	0.604489		23.4	0.00854154
3287.42	-0.327882		3479.42	0.174189		1.87785e-06	0.60378	0.603236		23.5	0.00859968
3287.54	-0.322435		3479.54	0.188145		1.88585e-06	0.602444	0.601985		23.6	0.00865799
3287.66	-0.317882		3479.66	0.198343		1.89385e-06	0.601344	0.600737		23.7	0.00871647
3287.77	-0.317942		3479.77	0.203442		1.90185e-06	0.59961	0.599492		23.8	0.0087751
3287.89	-0.319745		3479.89	0.21061		1.90985e-06	0.597943	0.598249		23.9	0.0088339
3288.01	-0.318087		3480.01	0.22527		1.91785e-06	0.597843	0.597009		24	0.00889286
3288.12	-0.32094		3480.12	0.24169		1.92585e-06	0.596832	0.595771		24.1	0.00895197
3288.24	-0.323774		3480.24	0.253537		1.93385e-06	0.595067	0.594536		24.2	0.00901124
3288.36	-0.320536		3480.36	0.265745		1.94185e-06	0.593653	0.593303		24.3	0.00907067
3288.48	-0.31957		3480.48	0.269935		1.94985e-06	0.592323	0.592073		24.4	0.00913024
3288.59	-0.318931		3480.59	0.282965		1.95785e-06	0.591529	0.590845		24.5	0.00918996
3288.71	-0.319963		3480.71	0.299943		1.96585e-06	0.590557	0.58962		24.6	0.00924983
3288.83	-0.319209		3480.83	0.317178		1.97385e-06	0.588689	0.588398		24.7	0.00930985
3288.95	-0.320632		3480.95	0.328568		1.98185e-06	0.586837	0.587178		24.8	0.00937
3289.06	-0.329492		3481.06	0.344429		1.98985e-06	0.585537	0.585961		24.9	0.0094303
3289.18	-0.329523		3481.18	0.363031		1.99785e-06	0.585522	0.584746		25	0.00949073
3289.3	-0.321024		3481.3	0.376822		2.00585e-06	0.584208	0.583533		25.1	0.0095513
3289.41	-0.317634		3481.41	0.393631		2.01385e-06	0.582457	0.582324		25.2	0.009612
3289.53	-0.319221		3481.53	0.396406		2.02185e-06	0.581644	0.581116		25.3	0.00967283
3289.65	-0.319685		3481.65	0.401678		2.02985e-06	0.580005	0.579911		25.4	0.00973379
3289.77	-0.323895		3481.77	0.421191		2.03785e-06	0.578944	0.578709		25.5	0.00979488
3289.88	-0.322375		3481.88	0.449629		2.04585e-06	0.578094	0.577509		25.6	0.00985609
3290	-0.32173		3482	0.471318		2.05385e-06	0.576325	0.576312		25.7	0.00991741
3290.12	-0.321633		3482.12	0.489175		2.06185e-06	0.57544	0.575117		25.8	0.00997886
3290.23	-0.316832		3482.23	0.49844		2.06985e-06	0.573661	0.573925		25.9	0.0100404
3290.35	-0.320198		3482.35	0.519217		2.07785e-06	0.573635	0.572735		26	0.0101021
3290.47	-0.319215		3482.47	0.533644		2.08585e-06	0.572066	0.571547		26.1	0.0101639
3290.59	-0.313298		3482.59	0.550262		2.09385e-06	0.570613	0.570362		26.2	0.0102258
3290.7	-0.314329		3482.7	0.556396		2.10185e-06	0.568759	0.56918		26.3	0.0102878
3290.82	-0.316965		3482.82	0.574382		2.10985e-06	0.567815	0.568		26.4	0.0103499
3290.94	-0.317508		3482.94	0.58964		2.11785e-06	0.567073	0.566822		26.5	0.0104121
3291.05	-0.321416		3483.05	0.599242		2.12585e-06	0.565692	0.565647		26.6	0.0104744
3291.17	-0.323437		3483.17	0.619342		2.13385e-06	0.564565	0.564474		26.7	0.0105368
3291.29	-0.322393		3483.29	0.628814		2.14185e-06	0.563143	0.563304		26.8	0.0105993
3291.41	-0.325916		3483.41	0.645131		2.14985e-06	0.561991	0.562136		26.9	0.0106618
3291.52	-0.321259		3483.52	0.657573		2.15785e-06	0.561069	0.560971		27	0.0107245
3291.64	-0.317948		3483.64	0.66092		2.16585e-06	0.559665	0.559808		27.1	0.0107873
3291.76	-0.317845		3483.76	0.675087		2.17385e-06	0.559079	0.558647		27.2	0.0108501
3291.87	-0.321145		3483.87	0.692173		2.18185e-06	0.557362	0.557489		27.3	0.010913
3291.99	-0.322821		3483.99	0.699721		2.18985e-06	0.5562	0.556333		27.4	0.010976
3292.11	-0.319757		3484.11	0.697771		2.19785e-06	0.555211	0.555179		27.5	0.011039
3292.23	-0.323141		3484.23	0.697204		2.20585e-06	0.553571	0.554028		27.6	0.0111021
3292.34	-0.324341		3484.34	0.700415		2.21385e-06	0.552964	0.55288		27.7	0.0111653
3292.46	-0.322224		3484.46	0.702556		2.22185e-06	0.5519	0.551734		27.8	0.0112286
3292.58	-0.32597		3484.58	0.708861		2.22985e-06	0.549508	0.55059		27.9	0.0112919
3292.7	-0.321205		3484.7	0.716705		2.23785e-06	0.550138	0.549448		28	0.0113553
3292.81	-0.320053		3484.81	0.709234		2.24585e-06	0.548208	0.548309		28.1	0.0114187
3292.93	-0.318207		3484.93	0.706157		2.25385e-06	0.546887	0.547172		28.2	0.0114822
3293.05	-0.322007		3485.05	0.710527		2.26185e-06	0.545106	0.546038		28.3	0.0115457
3293.16	-0.324432		3485.16	0.703064		2.26985e-06	0.544082	0.544906		28.4	0.0116092
3293.28	-0.318545		3485.28	0.691469		2.27785e-06	0.543984	0.543776		28.5	0.0116729
3293.4	-0.316983		3485.4	0.67405		2.28585e-06	0.542666	0.542648		28.6	0.0117365
3293.52	-0.320011		3485.52	0.663219		2.29385e-06	0.541445	0.541523		28.7	0.0118002
3293.63	-0.31875		3485.63	0.658559		2.30185e-06	0.539362	0.540401		28.8	0.0118639
3293.75	-0.315493		3485.75	0.653115		2.30985e-06	0.538564	0.53928		28.9	0.0119276
3293.87	-0.317278		3485.87	0.639918		2.31785e-06	0.538845	0.538162		29	0.0119914
3293.98	-0.317978		3485.98	0.626889		2.32585e-06	0.537301	0.537046		29.1	0.0120552
3294.1	-0.318105		3486.1	0.620311		2.33385e-06	0.535806	0.535933		29.2	0.012119
3294.22	-0.320819		3486.22	0.610809		2.34185e-06	0.534127	0.534822		29.3	0.0121829
3294.34	-0.316452		3486.34	0.595021		2.34985e-06	0.532997	0.533713		29.4	0.0122467
3294.45	-0.312381		3486.45	0.583906		2.35785e-06	0.532719	0.532607		29.5	0.0123106
3294.57	-0.309401		3486.57	0.562884		2.36585e-06	0.531699	0.531502		29.6	0.0123744
3294.69	-0.31264		3486.69	0.548831		2.37385e-06	0.53012	0.5304		29.7	0.0124383
3294.8	-0.320536		3486.8	0.543417		2.38185e-06	0.52868	0.529301		29.8	0.0125021
3294.92	-0.318213		3486.92	0.52396		2.38985e-06	0.527575	0.528203		29.9	0.012566
3295.04	-0.315879		3487.04	0.510319		2.39785e-06	0.526876	0.527108		30	0.0126298
3295.16	-0.313123		3487.16	0.495251		2.40585e-06	0.526369	0.526015		30.1	0.0126937
3295.27	-0.309178		3487.27	0.479619		2.41385e-06	0.524506	0.524925		30.2	0.0127575
3295.39	-0.306717		3487.39	0.465281		2.42185e-06	0.523881	0.523836		30.3	0.0128213
3295.51	-0.30729		3487.51	0.445681		2.42985e-06	0.522271	0.52275		30.4	0.0128851
3295.62	-0.313237		3487.62	0.433342		2.43785e-06	0.521379	0.521667		30.5	0.0129489
3295.74	-0.31837		3487.74	0.435065		2.44585e-06	0.520306	0.520585		30.6	0.0130126
3295.86	-0.32138		3487.86	0.422176		2.45385e-06	0.519149	0.519506		30.7	0.0130763
3295.98	-0.318768		3487.98	0.412148		2.46185e-06	0.518336	0.518429		30.8	0.01314
3296.09	-0.31603		3488.09	0.407684		2.46985e-06	0.516702	0.517354		30.9	0.0132036
3296.21	-0.314335		3488.21	0.405027		2.47785e-06	0.516004	0.516281		31	0.0132672
3296.33	-0.309751		3488.33	0.395807		2.48585e-06	0.514824	0.515211		31.1	0.0133307
3296.45	-0.313171		3488.45	0.384481		2.49385e-06	0.514098	0.514143		31.2	0.0133942
3296.56	-0.314872		3488.56	0.385835		2.50185e-06	0.512657	0.513077		31.3	0.0134577
3296.68	-0.313376		3488.68	0.379282		2.50985e-06	0.511412	0.512013		31.4	0.013521
3296.8	-0.313436		3488.8	0.362494		2.51785e-06	0.510791	0.510951		31.5	0.0135844
3296.91	-0.30913		3488.91	0.359778		2.52585e-06	0.509126	0.509892		31.6	0.0136476
3297.03	-0.30422		3489.03	0.358031		2.53385e-06	0.508807	0.508835		31.7	0.0137108
3297.15	-0.298617		3489.15	0.35919		2.54185e-06	0.507008	0.50778		31.8	0.0137739
3297.27	-0.302417		3489.27	0.358265		2.54985e-06	0.506306	0.506727		31.9	0.013837
3297.38	-0.305221		3489.38	0.350139		2.55785e-06	0.505911	0.505677		32	0.0139
3297.5	-0.306265		3489.5	0.336781		2.56585e-06	0.504599	0.504628		32.1	0.0139629
3297.62	-0.304341		3489.62	0.335262		2.57385e-06	0.503767	0.503582		32.2	0.0140257
3297.73	-0.301856		3489.73	0.341513		2.58185e-06	0.502506	0.502538		32.3	0.0140884
3297.85	-0.302664		3489.85	0.33359		2.58985e-06	0.501121	0.501496		32.4	0.014151
3297.97	-0.303171		3489.97	0.336938		2.59785e-06	0.500772	0.500456		32.5	0.0142135
3298.09	-0.30533		3490.09	0.334049		2.60585e-06	0.499114	0.499419		32.6	0.0142759
3298.2	-0.301542		3490.2	0.334658		2.61385e-06	0.49813	0.498383		32.7	0.0143382
3298.32	-0.299775		3490.32	0.340714		2.62185e-06	0.496647	0.49735		32.8	0.0144005
3298.44	-0.300131		3490.44	0.338939		2.62985e-06	0.495346	0.496319		32.9	0.0144626
3298.55	-0.293152		3490.55	0.342185		2.63785e-06	0.495246	0.49529		33	0.0145245
3298.67	-0.286849		3490.67	0.339592		2.64585e-06	0.49322	0.494263		33.1	0.0145864
3298.79	-0.282078		3490.79	0.343629		2.65385e-06	0.493016	0.493238		33.2	0.0146481
3298.91	-0.278562		3490.91	0.351624		2.66185e-06	0.491429	0.492216		33.3	0.0147098
3299.02	-0.27098		3491.02	0.348703		2.66985e-06	0.491172	0.491195		33.4	0.0147712
3299.14	-0.266113		3491.14	0.343694		2.67785e-06	0.490981	0.490177		33.5	0.0148326
3299.26	-0.250551		3491.26	0.337998		2.68585e-06	0.489301	0.48916		33.6	0.0148938
3299.37	-0.227076		3491.37	0.345994		2.69385e-06	0.487999	0.488146		33.7	0.0149549
3299.49	-0.203366		3491.49	0.350434		2.70185e-06	0.487334	0.487134		33.8	0.0150158
3299.61	-0.174789		3491.61	0.355236		2.70985e-06	0.486236	0.486124		33.9	0.0150766
3299.73	-0.139782		3491.73	0.362104		2.71785e-06	0.485961	0.485116		34	0.0151372
3299.84	-0.0931153		3491.84	0.364941		2.72585e-06	0.484256	0.484111		34.1	0.0151976
3299.96	-0.0465516		3491.96	0.367173		2.73385e-06	0.483267	0.483107		34.2	0.0152579
3300.08	0.00536206		3492.08	0.362426		2.74185e-06	0.481324	0.482105		34.3	0.0153181
3300.2	0.043759		3492.2	0.371993		2.74985e-06	0.480813	0.481106		34.4	0.015378
3300.31	0.0701833		3492.31	0.371298		2.75785e-06	0.480079	0.480108		34.5	0.0154378
3300.43	0.0795081		3492.43	0.379405		2.76585e-06	0.479241	0.479113		34.6	0.0154974
3300.55	0.0695319		3492.55	0.387644		2.77385e-06	0.477877	0.47812		34.7	0.0155569
3300.66	0.0398566		3492.66	0.38625		2.78185e-06	0.476072	0.477128		34.8	0.0156161
3300.78	-0.0123104		3492.78	0.39805		2.78985e-06	0.475784	0.476139		34.9	0.0156752
3300.9	-0.0836156		3492.9	0.406742		2.79785e-06	0.475487	0.475152		35	0.0157341
3301.02	-0.160777		3493.02	0.408496		2.80585e-06	0.473857	0.474167		35.1	0.0157927
3301.13	-0.234857		3493.13	0.415359		2.81385e-06	0.473137	0.473184		35.2	0.0158512
3301.25	-0.300541		3493.25	0.424333		2.82185e-06	0.47229	0.472203		35.3	0.0159095
3301.37	-0.346242		3493.37	0.439421		2.82985e-06	0.471537	0.471224		35.4	0.0159676
3301.48	-0.372588		3493.48	0.443934		2.83785e-06	0.471307	0.470247		35.5	0.0160254
3301.6	-0.366472		3493.6	0.448005		2.84585e-06	0.470856	0.469272		35.6	0.016083
3301.72	-0.323087		3493.72	0.452041		2.85385e-06	0.470062	0.468299		35.7	0.0161405
3301.84	-0.255865		3493.84	0.467786		2.86185e-06	0.468362	0.467328		35.8	0.0161977
3301.95	-0.170054		3493.95	0.464273		2.86985e-06	0.4681	0.466359		35.9	0.0162546
3302.07	-0.0480776		3494.07	0.452861		2.87785e-06	0.467686	0.465392		36	0.0163114
3302.19	0.101493		3494.19	0.449611		2.88585e-06	0.467075	0.464427		36.1	0.0163679
3302.3	0.287718		3494.3	0.441896		2.89385e-06	0.466952	0.463464		36.2	0.0164242
3302.42	0.539994		3494.42	0.416545		2.90185e-06	0.466407	0.462503		36.3	0.0164802
3302.54	0.87322		3494.54	0.394021		2.90985e-06	0.466893	0.461545		36.4	0.016536
3302.66	1.33562		3494.66	0.369809		2.91785e-06	0.468148	0.460588		36.5	0.0165915
3302.77	1.97782		3494.77	0.348549		2.92585e-06	0.465278	0.459633		36.6	0.0166468
3302.89	2.8511		3494.89	0.31772		2.93385e-06	0.472325	0.45868		36.7	0.0167018
3303.01	3.984		3495.01	0.275247		2.94185e-06	0.448285	0.457729		36.8	0.0167566
3303.12	5.36191		3495.12	0.231696						36.9	0.0168111
3303.24	6.9098		3495.24	0.193026						37	0.0168653
3303.36	8.47472		3495.36	0.163366						37.1	0.0169193
3303.48	9.83708		3495.48	0.135939						37.2	0.016973
3303.59	10.741		3495.59	0.101702						37.3	0.0170264
3303.71	10.9645		3495.71	0.067392						37.4	0.0170795
3303.83	10.3553		3495.83	0.0349472						37.5	0.0171323
3303.95	8.85439		3495.95	0.0194366						37.6	0.0171849
3304.06	6.52632		3496.06	0.00901489						37.7	0.0172371
3304.18	3.55824		3496.18	-0.0174713						37.8	0.0172891
3304.3	0.2373		3496.3	-0.0428329						37.9	0.0173408
3304.41	-3.12466		3496.41	-0.0532543						38	0.0173921
3304.53	-6.188		3496.53	-0.0638103						38.1	0.0174431
3304.65	-8.64455		3496.65	-0.102644						38.2	0.0174939
3304.77	-10.2802		3496.77	-0.13796						38.3	0.0175443
3304.88	-11.0377		3496.88	-0.169167						38.4	0.0175944
3305	-10.9652		3497	-0.208902						38.5	0.0176442
3305.12	-10.2113		3497.12	-0.245405						38.6	0.0176936
3305.23	-8.99246		3497.23	-0.269509						38.7	0.0177427
3305.35	-7.56343		3497.35	-0.301913						38.8	0.0177915
3305.47	-6.11743		3497.47	-0.336572						38.9	0.01784
3305.59	-4.80388		3497.59	-0.383721						39	0.0178881
3305.7	-3.71069		3497.7	-0.41448						39.1	0.0179358
3305.82	-2.85269		3497.82	-0.445325						39.2	0.0179833
3305.94	-2.20902		3497.94	-0.478233						39.3	0.0180303
3306.05	-1.73707		3498.05	-0.520997						39.4	0.018077
3306.17	-1.38109		3498.17	-0.561062						39.5	0.0181234
3306.29	-1.10987		3498.29	-0.593042						39.6	0.0181694
3306.41	-0.898221		3498.41	-0.627272						39.7	0.018215
3306.52	-0.727823		3498.52	-0.651421						39.8	0.0182603
3306.64	-0.58856		3498.64	-0.688341						39.9	0.0183052
3306.76	-0.480625		3498.76	-0.717561						40	0.0183497
3306.87	-0.398994		3498.87	-0.74579						40.1	0.0183938
3306.99	-0.346767		3498.99	-0.782157						40.2	0.0184376
3307.11	-0.321844		3499.11	-0.800206						40.3	0.018481
3307.23	-0.324444		3499.23	-0.830573						40.4	0.018524
3307.34	-0.35883		3499.34	-0.846769						40.5	0.0185666
3307.46	-0.411859		3499.46	-0.856399						40.6	0.0186088
3307.58	-0.476681		3499.58	-0.868379						40.7	0.0186506
3307.7	-0.542793		3499.7	-0.870938						40.8	0.018692
3307.81	-0.60379		3499.81	-0.877317						40.9	0.018733
3307.93	-0.647253		3499.93	-0.890508						41	0.0187736
3308.05	-0.667694		3500.05	-0.898072						41.1	0.0188138
3308.16	-0.663122		3500.16	-0.90441						41.2	0.0188536
3308.28	-0.643375		3500.28	-0.909674						41.3	0.018893
3308.4	-0.610105		3500.4	-0.911243						41.4	0.0189319
3308.52	-0.567046		3500.52	-0.915896						41.5	0.0189704
3308.63	-0.522267		3500.63	-0.908798						41.6	0.0190085
3308.75	-0.476807		3500.75	-0.888165						41.7	0.0190462
3308.87	-0.441836		3500.87	-0.869352						41.8	0.0190835
3308.98	-0.418289		3500.98	-0.847208						41.9	0.0191203
3309.1	-0.394127		3501.1	-0.831872						42	0.0191567
3309.22	-0.37877		3501.22	-0.81088						42.1	0.0191926
3309.34	-0.37383		3501.34	-0.786842						42.2	0.0192281
3309.45	-0.371569		3501.45	-0.757887						42.3	0.0192632
3309.57	-0.362569		3501.57	-0.731379						42.4	0.0192978
3309.69	-0.350259		3501.69	-0.690651						42.5	0.019332
3309.8	-0.339577		3501.8	-0.652101						42.6	0.0193657
3309.92	-0.324492		3501.92	-0.607905						42.7	0.019399
3310.04	-0.304486		3502.04	-0.564965						42.8	0.0194318
3310.16	-0.283116		3502.16	-0.527626						42.9	0.0194642
3310.27	-0.269472		3502.27	-0.480073						43	0.0194961
3310.39	-0.259792		3502.39	-0.436272						43.1	0.0195275
3310.51	-0.249876		3502.51	-0.402443						43.2	0.0195585
3310.62	-0.243036		3502.62	-0.347901						43.3	0.019589
3310.74	-0.237535		3502.74	-0.293379						43.4	0.019619
3310.86	-0.232571		3502.86	-0.24662						43.5	0.0196485
3310.98	-0.233337		3502.98	-0.195295						43.6	0.0196776
3311.09	-0.238548		3503.09	-0.144537						43.7	0.0197062
3311.21	-0.238856		3503.21	-0.0956875						43.8	0.0197344
3311.33	-0.240111		3503.33	-0.0470661						43.9	0.019762
3311.45	-0.247777		3503.45	-0.00319939						44	0.0197892
3311.56	-0.259333		3503.56	0.0458195						44.1	0.0198158
3311.68	-0.267241		3503.68	0.111173						44.2	0.019842
3311.8	-0.275082		3503.8	0.169796						44.3	0.0198677
3311.91	-0.282917		3503.91	0.215495						44.4	0.0198929
3312.03	-0.291735		3504.03	0.268303						44.5	0.0199176
3312.15	-0.303412		3504.15	0.306612						44.6	0.0199418
3312.27	-0.317218		3504.27	0.366724						44.7	0.0199656
3312.38	-0.330186		3504.38	0.422094						44.8	0.0199888
3312.5	-0.340434		3504.5	0.481447						44.9	0.0200115
3312.62	-0.35234		3504.62	0.539505						45	0.0200337
3312.73	-0.363963		3504.73	0.584146						45.1	0.0200554
3312.85	-0.374808		3504.85	0.632124						45.2	0.0200766
3312.97	-0.383674		3504.97	0.692959						45.3	0.0200973
3313.09	-0.38824		3505.09	0.755489						45.4	0.0201175
3313.2	-0.395291		3505.2	0.827571						45.5	0.0201372
3313.32	-0.402951		3505.32	0.881164						45.6	0.0201563
3313.44	-0.40663		3505.44	0.932676						45.7	0.020175
3313.55	-0.406449		3505.55	0.996646						45.8	0.0201931
3313.67	-0.411407		3505.67	1.05737						45.9	0.0202107
3313.79	-0.417439		3505.79	1.12475						46	0.0202278
3313.91	-0.419646		3505.91	1.19547						46.1	0.0202444
3314.02	-0.419429		3506.02	1.26652						46.2	0.0202605
3314.14	-0.414664		3506.14	1.33389						46.3	0.020276
3314.26	-0.405496		3506.26	1.39708						46.4	0.020291
3314.37	-0.400544		3506.37	1.46131						46.5	0.0203055
3314.49	-0.394893		3506.49	1.5271						46.6	0.0203194
3314.61	-0.386533		3506.61	1.60847						46.7	0.0203329
3314.73	-0.369331		3506.73	1.68716						46.8	0.0203458
3314.84	-0.359499		3506.84	1.75672						46.9	0.0203582
3314.96	-0.344034		3506.96	1.81893						47	0.02037
3315.08	-0.324655		3507.08	1.89602						47.1	0.0203813
3315.2	-0.301657		3507.2	1.97164						47.2	0.0203921
3315.31	-0.278345		3507.31	2.04614						47.3	0.0204023
3315.43	-0.250678		3507.43	2.13085						47.4	0.0204121
3315.55	-0.215846		3507.55	2.19716						47.5	0.0204212
3315.66	-0.173142		3507.66	2.26863						47.6	0.0204299
3315.78	-0.12767		3507.78	2.3446						47.7	0.020438
3315.9	-0.0801414		3507.9	2.41036						47.8	0.0204456
3316.02	-0.0278055		3508.02	2.48207						47.9	0.0204526
3316.13	0.0137701		3508.13	2.53147						48	0.0204591
3316.25	0.045665		3508.25	2.57568						48.1	0.0204651
3316.37	0.0541574		3508.37	2.61642						48.2	0.0204705
3316.48	0.0421787		3508.48	2.66096						48.3	0.0204754
3316.6	0.0130222		3508.6	2.70199						48.4	0.0204797
3316.72	-0.0408216		3508.72	2.72257						48.5	0.0204835
3316.84	-0.114407		3508.84	2.72663						48.6	0.0204868
3316.95	-0.194102		3508.95	2.73027						48.7	0.0204895
3317.07	-0.267596		3509.07	2.72205						48.8	0.0204917
3317.19	-0.33626		3509.19	2.69725						48.9	0.0204933
3317.3	-0.383427		3509.3	2.65529						49	0.0204944
3317.42	-0.399332		3509.42	2.59009						49.1	0.020495
3317.54	-0.38412		3509.54	2.51263						49.2	0.020495
3317.66	-0.340904		3509.66	2.42047						49.3	0.0204945
3317.77	-0.27513		3509.77	2.31595						49.4	0.0204934
3317.89	-0.175145		3509.89	2.20023						49.5	0.0204918
3318.01	-0.051407		3510.01	2.06239						49.6	0.0204897
3318.12	0.105082		3510.12	1.89864						49.7	0.020487
3318.24	0.308358		3510.24	1.71553						49.8	0.0204838
3318.36	0.573162		3510.36	1.53544						49.9	0.02048
3318.48	0.925966		3510.48	1.33025						50	0.0204757
3318.59	1.41343		3510.59	1.10881						50.1	0.0204709
3318.71	2.09535		3510.71	0.88496						50.2	0.0204655
3318.83	3.01262		3510.83	0.648452						50.3	0.0204596
3318.95	4.19729		3510.95	0.400698						50.4	0.0204531
3319.06	5.62612		3511.06	0.158992						50.5	0.0204461
3319.18	7.20191		3511.18	-0.0647594						50.6	0.0204386
3319.3	8.76224		3511.3	-0.299836						50.7	0.0204305
3319.41	10.092		3511.41	-0.517511						50.8	0.0204219
3319.53	10.9455		3511.53	-0.716512						50.9	0.0204128
3319.65	11.1		3511.65	-0.908695						51	0.0204031
3319.77	10.3911		3511.77	-1.08409						51.1	0.0203929
3319.88	8.77183		3511.88	-1.2481						51.2	0.0203821
3320	6.3039		3512	-1.39287						51.3	0.0203709
3320.12	3.19097		3512.12	-1.52007						51.4	0.0203591
3320.23	-0.240267		3512.23	-1.62933						51.5	0.0203467
3320.35	-3.61773		3512.35	-1.71732						51.6	0.0203339
3320.47	-6.61727		3512.47	-1.78536						51.7	0.0203205
3320.59	-8.98013		3512.59	-1.83271						51.8	0.0203065
3320.7	-10.5441		3512.7	-1.88814						51.9	0.0202921
3320.82	-11.2377		3512.82	-1.93426						52	0.0202771
3320.94	-11.0894		3512.94	-1.96225						52.1	0.0202616
3321.05	-10.2598		3513.05	-1.97892						52.2	0.0202456
3321.17	-8.97457		3513.17	-1.99061						52.3	0.0202291
3321.29	-7.49206		3513.29	-1.99837						52.4	0.020212
3321.41	-6.03485		3513.41	-1.99649						52.5	0.0201944
3321.52	-4.73522		3513.52	-1.99847						52.6	0.0201764
3321.64	-3.65541		3513.64	-1.98307						52.7	0.0201577
3321.76	-2.81661		3513.76	-1.97614						52.8	0.0201386
3321.87	-2.18922		3513.87	-1.94278						52.9	0.020119
3321.99	-1.71667		3513.99	-1.9084						53	0.0200988
3322.11	-1.36368		3514.11	-1.88558						53.1	0.0200782
3322.23	-1.09303		3514.23	-1.85645						53.2	0.020057
3322.34	-0.884909		3514.34	-1.80919						53.3	0.0200353
3322.46	-0.721255		3514.46	-1.75512						53.4	0.0200132
3322.58	-0.587444		3514.58	-1.70845						53.5	0.0199905
3322.7	-0.478231		3514.7	-1.65905						53.6	0.0199673
3322.81	-0.399839		3514.81	-1.59716						53.7	0.0199436
3322.93	-0.357153		3514.93	-1.54313						53.8	0.0199194
3323.05	-0.342243		3515.05	-1.48943						53.9	0.0198948
3323.16	-0.352201		3515.16	-1.42987						54	0.0198696
3323.28	-0.389338		3515.28	-1.36841						54.1	0.0198439
3323.4	-0.448797		3515.4	-1.30316						54.2	0.0198178
3323.52	-0.521483		3515.52	-1.23457						54.3	0.0197912
3323.63	-0.597541		3515.63	-1.17232						54.4	0.019764
3323.75	-0.661898		3515.75	-1.10595						54.5	0.0197364
3323.87	-0.708311		3515.87	-1.0347						54.6	0.0197083
3323.98	-0.739753		3515.98	-0.976402						54.7	0.0196798
3324.1	-0.749289		3516.1	-0.916321						54.8	0.0196507
3324.22	-0.736309		3516.22	-0.850257						54.9	0.0196212
3324.34	-0.70322		3516.34	-0.79114						55	0.0195912
3324.45	-0.657205		3516.45	-0.736334						55.1	0.0195607
3324.57	-0.612819		3516.57	-0.688081						55.2	0.0195298
3324.69	-0.563517		3516.69	-0.633879						55.3	0.0194984
3324.8	-0.513081		3516.8	-0.576432						55.4	0.0194666
3324.92	-0.472362		3516.92	-0.526801						55.5	0.0194342
3325.04	-0.435364		3517.04	-0.487672						55.6	0.0194015
3325.16	-0.404302		3517.16	-0.449702						55.7	0.0193682
3325.27	-0.382594		3517.27	-0.413965						55.8	0.0193345
3325.39	-0.360537		3517.39	-0.367684						55.9	0.0193004
3325.51	-0.342846		3517.51	-0.339859						56	0.0192658
3325.62	-0.325041		3517.62	-0.304397						56.1	0.0192308
3325.74	-0.312152		3517.74	-0.27288						56.2	0.0191953
3325.86	-0.300674		3517.86	-0.243543						56.3	0.0191594
3325.98	-0.294654		3517.98	-0.228041						56.4	0.019123
3326.09	-0.292465		3518.09	-0.210729						56.5	0.0190862
3326.21	-0.279822		3518.21	-0.192546						56.6	0.019049
3326.33	-0.271149		3518.33	-0.165369						56.7	0.0190114
3326.45	-0.273127		3518.45	-0.15062						56.8	0.0189733
3326.56	-0.273109		3518.56	-0.138287						56.9	0.0189348
3326.68	-0.270383		3518.68	-0.125653						57	0.0188959
3326.8	-0.273646		3518.8	-0.112524						57.1	0.0188565
3326.91	-0.27741		3518.91	-0.0995937						57.2	0.0188168
3327.03	-0.279081		3519.03	-0.096117						57.3	0.0187766
3327.15	-0.281861		3519.15	-0.0983097						57.4	0.018736
3327.27	-0.283972		3519.27	-0.0964962						57.5	0.0186951
3327.38	-0.291168		3519.38	-0.0859531						57.6	0.0186537
3327.5	-0.300221		3519.5	-0.0825386						57.7	0.0186119
3327.62	-0.31144		3519.62	-0.073798						57.8	0.0185697
3327.73	-0.322031		3519.73	-0.0776188						57.9	0.0185271
3327.85	-0.325524		3519.85	-0.0823048						58	0.0184842
3327.97	-0.335446		3519.97	-0.0827763						58.1	0.0184408
3328.09	-0.347859		3520.09	-0.0824257						58.2	0.0183971
3328.2	-0.361086		3520.2	-0.0807106						58.3	0.018353
3328.32	-0.371846		3520.32	-0.0887825						58.4	0.0183085
3328.44	-0.377914		3520.44	-0.0826767						58.5	0.0182636
3328.55	-0.386623		3520.55	-0.0766823						58.6	0.0182184
3328.67	-0.394356		3520.67	-0.0704735						58.7	0.0181728
3328.79	-0.406015		3520.79	-0.0779659						58.8	0.0181268
3328.91	-0.417788		3520.91	-0.0808918						58.9	0.0180805
3329.02	-0.428139		3521.02	-0.0846207						59	0.0180338
3329.14	-0.43683		3521.14	-0.0830845						59.1	0.0179868
3329.26	-0.439774		3521.26	-0.0826439						59.2	0.0179394
3329.37	-0.44297		3521.37	-0.0773769						59.3	0.0178916
3329.49	-0.445485		3521.49	-0.0763985						59.4	0.0178436
3329.61	-0.444351		3521.61	-0.0807835						59.5	0.0177951
3329.73	-0.437234		3521.73	-0.0878143						59.6	0.0177464
3329.84	-0.436734		3521.84	-0.101619						59.7	0.0176973
3329.96	-0.423199		3521.96	-0.0986851						59.8	0.0176479
3330.08	-0.417559		3522.08	-0.0928749						59.9	0.0175981
3330.2	-0.409598		3522.2	-0.104556						60	0.017548
3330.31	-0.395526		3522.31	-0.114708						60.1	0.0174976
3330.43	-0.378366		3522.43	-0.110621						60.2	0.0174469
3330.55	-0.362328		3522.55	-0.116877						60.3	0.0173959
3330.66	-0.344414		3522.66	-0.117794						60.4	0.0173446
3330.78	-0.324721		3522.78	-0.116276						60.5	0.017293
3330.9	-0.310059		3522.9	-0.103997						60.6	0.017241
3331.02	-0.300372		3523.02	-0.110347						60.7	0.0171888
3331.13	-0.291011		3523.13	-0.108116						60.8	0.0171363
3331.25	-0.281909		3523.25	-0.115773						60.9	0.0170834
3331.37	-0.274117		3523.37	-0.13138						61	0.0170303
3331.48	-0.259822		3523.48	-0.1272						61.1	0.016977
3331.6	-0.236094		3523.6	-0.106783						61.2	0.0169233
3331.72	-0.210622		3523.72	-0.109644						61.3	0.0168693
3331.84	-0.175187		3523.84	-0.119404						61.4	0.0168151
3331.95	-0.138437		3523.95	-0.111195						61.5	0.0167606
3332.07	-0.101463		3524.07	-0.106602						61.6	0.0167059
3332.19	-0.0732353		3524.19	-0.1078						61.7	0.0166509
3332.3	-0.0565218		3524.3	-0.115141						61.8	0.0165956
3332.42	-0.0468773		3524.42	-0.122545						61.9	0.0165401
3332.54	-0.054646		3524.54	-0.121643						62	0.0164844
3332.66	-0.0814442		3524.66	-0.117955						62.1	0.0164283
3332.77	-0.117175		3524.77	-0.106869						62.2	0.0163721
3332.89	-0.158799		3524.89	-0.109385						62.3	0.0163156
3333.01	-0.208137		3525.01	-0.104515						62.4	0.0162589
3333.12	-0.252783		3525.12	-0.106879						62.5	0.0162019
3333.24	-0.276692		3525.24	-0.108625						62.6	0.0161447
3333.36	-0.287042		3525.36	-0.109265						62.7	0.0160873
3333.48	-0.286946		3525.48	-0.0996784						62.8	0.0160297
3333.59	-0.250654		3525.59	-0.107665						62.9	0.0159719
3333.71	-0.183969		3525.71	-0.0933193						63	0.0159138
3333.83	-0.0931515		3525.83	-0.07822						63.1	0.0158556
3333.95	0.0291687		3525.95	-0.08629						63.2	0.0157971
3334.06	0.182696		3526.06	-0.0900078						63.3	0.0157384
3334.18	0.378463		3526.18	-0.0830563						63.4	0.0156796
3334.3	0.625666		3526.3	-0.0722878						63.5	0.0156205
3334.41	0.950231		3526.41	-0.0714138						63.6	0.0155613
3334.53	1.37222		3526.53	-0.0783802						63.7	0.0155019
3334.65	1.92206		3526.65	-0.0840111						63.8	0.0154423
3334.77	2.63284		3526.77	-0.0889694						63.9	0.0153825
3334.88	3.51708		3526.88	-0.101004						64	0.0153225
3335	4.55776		3527	-0.12314						64.1	0.0152624
3335.12	5.7114		3527.12	-0.112723						64.2	0.0152021
3335.23	6.88181		3527.23	-0.113868						64.3	0.0151417
3335.35	7.91877		3527.35	-0.121857						64.4	0.0150811
3335.47	8.66591		3527.47	-0.125721						64.5	0.0150203
3335.59	8.96177		3527.59	-0.133744						64.6	0.0149594
3335.7	8.65862		3527.7	-0.14572						64.7	0.0148983
3335.82	7.6751		3527.82	-0.145689						64.8	0.0148371
3335.94	6.02929		3527.94	-0.15137						64.9	0.0147758
3336.05	3.82846		3528.05	-0.163361						65	0.0147143
3336.17	1.26418		3528.17	-0.164325						65.1	0.0146527
3336.29	-1.42242		3528.29	-0.169873						65.2	0.014591
3336.41	-3.96559		3528.41	-0.170607						65.3	0.0145291
3336.52	-6.1486		3528.52	-0.17576						65.4	0.0144672
3336.64	-7.81193		3528.64	-0.176003						65.5	0.0144051
3336.76	-8.85405		3528.76	-0.168927						65.6	0.0143429
3336.87	-9.23869		3528.87	-0.155247						65.7	0.0142806
3336.99	-9.03542		3528.99	-0.151804						65.8	0.0142182
3337.11	-8.38361		3529.11	-0.145694						65.9	0.0141556
3337.23	-7.44017		3529.23	-0.143793						66	0.014093
3337.34	-6.36674		3529.34	-0.149908						66.1	0.0140303
3337.46	-5.29635		3529.46	-0.144124						66.2	0.0139675
3337.58	-4.31829		3529.58	-0.145922						66.3	0.0139046
3337.7	-3.47428		3529.7	-0.150494						66.4	0.0138417
3337.81	-2.78849		3529.81	-0.1421						66.5	0.0137786
3337.93	-2.25067		3529.93	-0.134373						66.6	0.0137155
3338.05	-1.82442		3530.05	-0.133688						66.7	0.0136523
3338.16	-1.49429		3530.16	-0.133368						66.8	0.0135891
3338.28	-1.23563		3530.28	-0.127743						66.9	0.0135258
3338.4	-1.03224		3530.4	-0.125152						67	0.0134624
3338.52	-0.870699		3530.52	-0.121885						67.1	0.0133989
3338.63	-0.735658		3530.63	-0.129154						67.2	0.0133355
3338.75	-0.631499		3530.75	-0.11725						67.3	0.0132719
3338.87	-0.559301		3530.87	-0.115404						67.4	0.0132083
3338.98	-0.514867		3530.98	-0.130609						67.5	0.0131447
3339.1	-0.496271		3531.1	-0.135391						67.6	0.013081
3339.22	-0.496989		3531.22	-0.126616						67.7	0.0130173
3339.34	-0.520687		3531.34	-0.116827						67.8	0.0129536
3339.45	-0.565146		3531.45	-0.115633						67.9	0.0128898
3339.57	-0.614562		3531.57	-0.122145						68	0.0128261
3339.69	-0.66296		3531.69	-0.117591						68.1	0.0127623
3339.8	-0.701942		3531.8	-0.11618						68.2	0.0126984
3339.92	-0.732449		3531.92	-0.116748						68.3	0.0126346
3340.04	-0.747009		3532.04	-0.123167						68.4	0.0125707
3340.16	-0.74716		3532.16	-0.114313						68.5	0.0125069
3340.27	-0.729759		3532.27	-0.117357						68.6	0.012443
3340.39	-0.703208		3532.39	-0.12555						68.7	0.0123792
3340.51	-0.66925		3532.51	-0.125487						68.8	0.0123153
3340.62	-0.634279		3532.62	-0.126007						68.9	0.0122514
3340.74	-0.599912		3532.74	-0.117902						69	0.0121876
3340.86	-0.559446		3532.86	-0.116953						69.1	0.0121238
3340.98	-0.526562		3532.98	-0.114433						69.2	0.01206
3341.09	-0.501935		3533.09	-0.115016						69.3	0.0119962
3341.21	-0.476144		3533.21	-0.10303						69.4	0.0119324
3341.33	-0.455275		3533.33	-0.0925777						69.5	0.0118686
3341.45	-0.443477		3533.45	-0.107745						69.6	0.0118049
3341.56	-0.429647		3533.56	-0.111809						69.7	0.0117412
3341.68	-0.422312		3533.68	-0.103675						69.8	0.0116776
3341.8	-0.415334		3533.8	-0.0996429						69.9	0.011614
3341.91	-0.407885		3533.91	-0.101708						70	0.0115504
3342.03	-0.400641		3534.03	-0.110833						70.1	0.0114869
3342.15	-0.394645		3534.15	-0.112845						70.2	0.0114234
3342.27	-0.390918		3534.27	-0.108055						70.3	0.01136
3342.38	-0.384796		3534.38	-0.104963						70.4	0.0112966
3342.5	-0.383909		3534.5	-0.104366						70.5	0.0112333
3342.62	-0.388427		3534.62	-0.103439						70.6	0.01117
3342.73	-0.387576		3534.73	-0.106871						70.7	0.0111068
3342.85	-0.384289		3534.85	-0.104671						70.8	0.0110437
3342.97	-0.380634		3534.97	-0.112465						70.9	0.0109807
3343.09	-0.377057		3535.09	-0.105254						71	0.0109177
3343.2	-0.378107		3535.2	-0.109812						71.1	0.0108548
3343.32	-0.375489		3535.32	-0.113555						71.2	0.0107919
3343.44	-0.372588		3535.44	-0.107146						71.3	0.0107292
3343.55	-0.37482		3535.55	-0.107288						71.4	0.0106665
3343.67	-0.370959		3535.67	-0.112924						71.5	0.0106039
3343.79	-0.366786		3535.79	-0.101231						71.6	0.0105414
3343.91	-0.36146		3535.91	-0.0969025						71.7	0.010479
3344.02	-0.359216		3536.02	-0.0998577						71.8	0.0104167
3344.14	-0.353649		3536.14	-0.102678						71.9	0.0103545
3344.26	-0.35547		3536.26	-0.100146						72	0.0102924
3344.37	-0.357865		3536.37	-0.0933807						72.1	0.0102304
3344.49	-0.358311		3536.49	-0.0987209						72.2	0.0101685
3344.61	-0.357738		3536.61	-0.102882						72.3	0.0101067
3344.73	-0.357599		3536.73	-0.100327						72.4	0.010045
3344.84	-0.355036		3536.84	-0.0984852						72.5	0.00998344
3344.96	-0.347171		3536.96	-0.0910873						72.6	0.00992198
3345.08	-0.349318		3537.08	-0.0923061						72.7	0.00986064
3345.2	-0.349409		3537.2	-0.0988403						72.8	0.00979943
3345.31	-0.34594		3537.31	-0.0900856						72.9	0.00973833
3345.43	-0.34658		3537.43	-0.0866932						73	0.00967736
3345.55	-0.35053		3537.55	-0.0965435						73.1	0.00961652
3345.66	-0.351894		3537.66	-0.108533						73.2	0.00955581
3345.78	-0.350923		3537.78	-0.111477						73.3	0.00949523
3345.9	-0.347563		3537.9	-0.107421						73.4	0.00943479
3346.02	-0.346483		3538.02	-0.100508						73.5	0.00937448
3346.13	-0.351707		3538.13	-0.107155						73.6	0.00931432
3346.25	-0.348944		3538.25	-0.0996838						73.7	0.00925429
3346.37	-0.346212		3538.37	-0.0934063						73.8	0.00919441
3346.48	-0.343914		3538.48	-0.0869434						73.9	0.00913468
3346.6	-0.343673		3538.6	-0.10014						74	0.00907509
3346.72	-0.340204		3538.72	-0.10143						74.1	0.00901566
3346.84	-0.338986		3538.84	-0.0906151						74.2	0.00895638
3346.95	-0.336127		3538.95	-0.0990147						74.3	0.00889725
3347.07	-0.341761		3539.07	-0.101123						74.4	0.00883828
3347.19	-0.340663		3539.19	-0.0966778						74.5	0.00877947
3347.3	-0.338672		3539.3	-0.100489						74.6	0.00872082
3347.42	-0.3424		3539.42	-0.0977131						74.7	0.00866234
3347.54	-0.347503		3539.54	-0.0978466						74.8	0.00860402
3347.66	-0.344469		3539.66	-0.103468						74.9	0.00854586
3347.77	-0.339095		3539.77	-0.0966679						75	0.00848788
3347.89	-0.339058		3539.89	-0.0931137						75.1	0.00843006
3348.01	-0.333129		3540.01	-0.104022						75.2	0.00837242
3348.12	-0.333461		3540.12	-0.114852						75.3	0.00831496
3348.24	-0.340983		3540.24	-0.110942						75.4	0.00825767
3348.36	-0.347931		3540.36	-0.10933						75.5	0.00820055
3348.48	-0.342104		3540.48	-0.106343						75.6	0.00814362
3348.59	-0.33968		3540.59	-0.108331						75.7	0.00808687
3348.71	-0.33331		3540.71	-0.110946						75.8	0.00803031
3348.83	-0.333552		3540.83	-0.108818						75.9	0.00797393
3348.95	-0.334245		3540.95	-0.111199						76	0.00791773
3349.06	-0.332213		3541.06	-0.109502						76.1	0.00786173
3349.18	-0.328588		3541.18	-0.122145						76.2	0.00780591
3349.3	-0.334529		3541.3	-0.125355						76.3	0.00775029
3349.41	-0.339137		3541.41	-0.131438						76.4	0.00769486
3349.53	-0.336139		3541.53	-0.131104						76.5	0.00763962
3349.65	-0.333262		3541.65	-0.121117						76.6	0.00758458
3349.77	-0.332388		3541.77	-0.118839						76.7	0.00752974
3349.88	-0.331055		3541.88	-0.127083						76.8	0.0074751
3350	-0.330132		3542	-0.133555						76.9	0.00742066
3350.12	-0.337617		3542.12	-0.133235						77	0.00736642
3350.23	-0.34079		3542.23	-0.151347						77.1	0.00731238
3350.35	-0.335192		3542.35	-0.147353						77.2	0.00725855
3350.47	-0.337786		3542.47	-0.133768						77.3	0.00720493
3350.59	-0.336356		3542.59	-0.134836						77.4	0.00715151
3350.7	-0.335476		3542.7	-0.134999						77.5	0.0070983
3350.82	-0.332176		3542.82	-0.138824						77.6	0.0070453
3350.94	-0.338805		3542.94	-0.150258						77.7	0.00699251
3351.05	-0.338757		3543.05	-0.152987						77.8	0.00693994
3351.17	-0.334987		3543.17	-0.153903						77.9	0.00688757
3351.29	-0.338359		3543.29	-0.160505						78	0.00683543
3351.41	-0.333371		3543.41	-0.162369						78.1	0.0067835
3351.52	-0.330295		3543.52	-0.153544						78.2	0.00673178
3351.64	-0.328582		3543.64	-0.159932						78.3	0.00668028
3351.76	-0.331085		3543.76	-0.164383						78.4	0.00662901
3351.87	-0.330988		3543.87	-0.16648						78.5	0.00657795
3351.99	-0.328346		3543.99	-0.168768						78.6	0.00652711
3352.11	-0.329866		3544.11	-0.181538						78.7	0.0064765
3352.23	-0.330982		3544.23	-0.189725						78.8	0.0064261
3352.34	-0.330916		3544.34	-0.183018						78.9	0.00637594
3352.46	-0.332961		3544.46	-0.186999						79	0.00632599
3352.58	-0.334625		3544.58	-0.177657						79.1	0.00627628
3352.7	-0.332158		3544.7	-0.181325						79.2	0.00622678
3352.81	-0.333075		3544.81	-0.188826						79.3	0.00617752
3352.93	-0.337116		3544.93	-0.197566						79.4	0.00612848
3353.05	-0.337177		3545.05	-0.194245						79.5	0.00607968
3353.16	-0.33398		3545.16	-0.193329						79.6	0.0060311
3353.28	-0.326935		3545.28	-0.197206						79.7	0.00598275
3353.4	-0.331133		3545.4	-0.193295						79.8	0.00593463
3353.52	-0.331447		3545.52	-0.203365						79.9	0.00588675
3353.63	-0.329583		3545.63	-0.213843						80	0.0058391
3353.75	-0.329257		3545.75	-0.19669						80.1	0.00579168
3353.87	-0.328087		3545.87	-0.203042						80.2	0.00574449
3353.98	-0.329438		3545.98	-0.203404						80.3	0.00569754
3354.1	-0.327514		3546.1	-0.203767						80.4	0.00565082
3354.22	-0.329957		3546.22	-0.208847						80.5	0.00560434
3354.34	-0.328956		3546.34	-0.211679						80.6	0.00555809
3354.45	-0.326326		3546.45	-0.200747						80.7	0.00551208
3354.57	-0.325644		3546.57	-0.194489						80.8	0.00546631
3354.69	-0.328274		3546.69	-0.192754						80.9	0.00542077
3354.8	-0.328865		3546.8	-0.194865						81	0.00537547
3354.92	-0.330542		3546.92	-0.207121						81.1	0.00533041
3355.04	-0.329764		3547.04	-0.204792						81.2	0.00528558
3355.16	-0.327013		3547.16	-0.193116						81.3	0.005241
3355.27	-0.32565		3547.27	-0.188264						81.4	0.00519665
3355.39	-0.331049		3547.39	-0.191944						81.5	0.00515255
3355.51	-0.332345		3547.51	-0.19686						81.6	0.00510868
3355.62	-0.330729		3547.62	-0.19449						81.7	0.00506505
3355.74	-0.328063		3547.74	-0.186954						81.8	0.00502166
3355.86	-0.328588		3547.86	-0.186858						81.9	0.00497852
3355.98	-0.333528		3547.98	-0.191446						82	0.00493561
3356.09	-0.331109		3548.09	-0.184104						82.1	0.00489294
3356.21	-0.32413		3548.21	-0.188599						82.2	0.00485052
3356.33	-0.321169		3548.33	-0.190351						82.3	0.00480833
3356.45	-0.322785		3548.45	-0.185558						82.4	0.00476639
3356.56	-0.327333		3548.56	-0.183684						82.5	0.00472469
3356.68	-0.32252		3548.68	-0.16891						82.6	0.00468323
3356.8	-0.323057		3548.8	-0.17653						82.7	0.00464201
3356.91	-0.325711		3548.91	-0.178137						82.8	0.00460103
3357.03	-0.329794		3549.03	-0.173827						82.9	0.00456029
3357.15	-0.329782		3549.15	-0.165583						83	0.0045198
3357.27	-0.329143		3549.27	-0.163995						83.1	0.00447954
3357.38	-0.327864		3549.38	-0.155336						83.2	0.00443953
3357.5	-0.32679		3549.5	-0.159407						83.3	0.00439976
3357.62	-0.3279		3549.62	-0.155035						83.4	0.00436023
3357.73	-0.327906		3549.73	-0.150409						83.5	0.00432094
3357.85	-0.330753		3549.85	-0.148475						83.6	0.00428189
3357.97	-0.331706		3549.97	-0.139172						83.7	0.00424309
3358.09	-0.327984		3550.09	-0.133445						83.8	0.00420452
3358.2	-0.329939		3550.2	-0.134011						83.9	0.00416619
3358.32	-0.335687		3550.32	-0.129572						84	0.00412811
3358.44	-0.333702		3550.44	-0.128605						84.1	0.00409026
3358.55	-0.332327		3550.55	-0.122837						84.2	0.00405266
3358.67	-0.329619		3550.67	-0.127856						84.3	0.00401529
3358.79	-0.328377		3550.79	-0.115884						84.4	0.00397817
3358.91	-0.330524		3550.91	-0.108766						84.5	0.00394128
3359.02	-0.336326		3551.02	-0.105098						84.6	0.00390463
3359.14	-0.327013		3551.14	-0.0989098						84.7	0.00386822
3359.26	-0.327496		3551.26	-0.104006						84.8	0.00383205
3359.37	-0.326826		3551.37	-0.0998894						84.9	0.00379612
3359.49	-0.332333		3551.49	-0.0907459						85	0.00376043
3359.61	-0.328859		3551.61	-0.0979679						85.1	0.00372497
3359.73	-0.330222		3551.73	-0.0995983						85.2	0.00368975
3359.84	-0.333075		3551.84	-0.0926121						85.3	0.00365476
3359.96	-0.33056		3551.96	-0.0841259						85.4	0.00362002
3360.08	-0.327641		3552.08	-0.0753296						85.5	0.0035855
3360.2	-0.327611		3552.2	-0.0862877						85.6	0.00355123
3360.31	-0.327194		3552.31	-0.0784981						85.7	0.00351718
3360.43	-0.330934		3552.43	-0.0730667						85.8	0.00348338
3360.55	-0.331326		3552.55	-0.0764454						85.9	0.0034498
3360.66	-0.335904		3552.66	-0.0708012						86	0.00341646
3360.78	-0.329957		3552.78	-0.0633457						86.1	0.00338336
3360.9	-0.324046		3552.9	-0.065649						86.2	0.00335048
3361.02	-0.329456		3553.02	-0.0728626						86.3	0.00331784
3361.13	-0.329203		3553.13	-0.0705025						86.4	0.00328543
3361.25	-0.327128		3553.25	-0.0618912						86.5	0.00325324
3361.37	-0.323847		3553.37	-0.0515427						86.6	0.00322129
3361.48	-0.320958		3553.48	-0.0400005						86.7	0.00318957
3361.6	-0.32489		3553.6	-0.0396976						86.8	0.00315808
3361.72	-0.32644		3553.72	-0.0388359						86.9	0.00312682
3361.84	-0.336025		3553.84	-0.0363544						87	0.00309578
3361.95	-0.334963		3553.95	-0.0396217						87.1	0.00306497
3362.07	-0.326838		3554.07	-0.04049						87.2	0.00303439
3362.19	-0.323949		3554.19	-0.0373371						87.3	0.00300403
3362.3	-0.325608		3554.3	-0.0349873						87.4	0.0029739
3362.42	-0.326489		3554.42	-0.0372066						87.5	0.002944
3362.54	-0.328437		3554.54	-0.0329075						87.6	0.00291431
3362.66	-0.331513		3554.66	-0.0365395						87.7	0.00288485
3362.77	-0.334643		3554.77	-0.028339						87.8	0.00285562
3362.89	-0.331398		3554.89	-0.0355476						87.9	0.0028266
3363.01	-0.324179		3555.01	-0.036068						88	0.0027978
3363.12	-0.322182		3555.12	-0.0300255						88.1	0.00276923
3363.24	-0.327556		3555.24	-0.0354729						88.2	0.00274088
3363.36	-0.328527		3555.36	-0.0386608						88.3	0.00271274
3363.48	-0.331929		3555.48	-0.0369747						88.4	0.00268482
3363.59	-0.32951		3555.59	-0.0339203						88.5	0.00265712
3363.71	-0.325789		3555.71	-0.0276825						88.6	0.00262964
3363.83	-0.327261		3555.83	-0.0265224						88.7	0.00260237
3363.95	-0.330397		3555.95	-0.0254036						88.8	0.00257531
3364.06	-0.328274		3556.06	-0.0213451						88.9	0.00254847
3364.18	-0.324673		3556.18	-0.0206894						89	0.00252185
3364.3	-0.328726		3556.3	-0.0137508						89.1	0.00249543
3364.41	-0.327484		3556.41	-0.0169712						89.2	0.00246923
3364.53	-0.327623		3556.53	-0.0144463						89.3	0.00244324
3364.65	-0.326718		3556.65	-0.0170971						89.4	0.00241745
3364.77	-0.327249		3556.77	-0.0211567						89.5	0.00239188
3364.88	-0.330427		3556.88	-0.0188362						89.6	0.00236651
3365	-0.333914		3557	-0.0219902						89.7	0.00234135
3365.12	-0.33325		3557.12	-0.0173347						89.8	0.0023164
3365.23	-0.328425		3557.23	-0.00197105						89.9	0.00229166
3365.35	-0.325819		3557.35	-0.00134583						90	0.00226711
3365.47	-0.32442		3557.47	-0.00345802						90.1	0.00224278
3365.59	-0.330789		3557.59	-0.00171127						90.2	0.00221864
3365.7	-0.330596		3557.7	-0.0131943						90.3	0.00219471
3365.82	-0.331163		3557.82	-0.0174625						90.4	0.00217097
3365.94	-0.331531		3557.94	-0.00941658						90.5	0.00214744
3366.05	-0.331821		3558.05	-0.00301971						90.6	0.00212411
3366.17	-0.328962		3558.17	-0.00225334						90.7	0.00210097
3366.29	-0.32708		3558.29	-0.00131989						90.8	0.00207803
3366.41	-0.323292		3558.41	0.00167198						90.9	0.00205529
3366.52	-0.323696		3558.52	-0.00985909						91	0.00203274
3366.64	-0.329643		3558.64	-0.0103989						91.1	0.00201039
3366.76	-0.325783		3558.76	-0.00555573						91.2	0.00198823
3366.87	-0.329215		3558.87	0.00307121						91.3	0.00196626
3366.99	-0.331591		3558.99	-0.00520172						91.4	0.00194448
3367.11	-0.331796		3559.11	-0.0123642						91.5	0.0019229
3367.23	-0.335512		3559.23	-0.0029583						91.6	0.0019015
3367.34	-0.334698		3559.34	-0.000788879						91.7	0.00188029
3367.46	-0.334553		3559.46	-0.0110405						91.8	0.00185927
3367.58	-0.336706		3559.58	-0.0130116						91.9	0.00183844
3367.7	-0.331055		3559.7	-0.0046978						92	0.00181779
3367.81	-0.332894		3559.81	-0.00500908						92.1	0.00179733
3367.93	-0.330886		3559.93	-0.00113487						92.2	0.00177705
3368.05	-0.334101		3560.05	-0.00140686						92.3	0.00175695
3368.16	-0.333877		3560.16	-0.00575294						92.4	0.00173703
3368.28	-0.327779		3560.28	-0.0107952						92.5	0.0017173
3368.4	-0.329987		3560.4	-0.01367						92.6	0.00169774
3368.52	-0.333727		3560.52	-0.00686531						92.7	0.00167836
3368.63	-0.329094		3560.63	-0.0073761						92.8	0.00165916
3368.75	-0.331416		3560.75	0.00700531						92.9	0.00164014
3368.87	-0.330415		3560.87	-0.00232391						93	0.00162129
3368.98	-0.323485		3560.98	-0.00800476						93.1	0.00160261
3369.1	-0.321995		3561.1	-0.0201981						93.2	0.00158411
3369.22	-0.3217		3561.22	-0.00968056						93.3	0.00156578
3369.34	-0.327773		3561.34	-0.00464706						93.4	0.00154763
3369.45	-0.33024		3561.45	-0.0024807						93.5	0.00152964
3369.57	-0.331688		3561.57	0.00048027						93.6	0.00151182
3369.69	-0.328473		3561.69	-0.0114258						93.7	0.00149417
3369.8	-0.322924		3561.8	-0.00303535						93.8	0.00147669
3369.92	-0.325699		3561.92	-0.00565453						93.9	0.00145937
3370.04	-0.333154		3562.04	0.00485382						94	0.00144222
3370.16	-0.329878		3562.16	0.000818634						94.1	0.00142523
3370.27	-0.327056		3562.27	0.0101982						94.2	0.0014084
3370.39	-0.329637		3562.39	0.00636063						94.3	0.00139174
3370.51	-0.334113		3562.51	0.0097702						94.4	0.00137524
3370.62	-0.335892		3562.62	0.00157471						94.5	0.00135889
3370.74	-0.333534		3562.74	-0.00287933						94.6	0.00134271
3370.86	-0.330795		3562.86	-0.00788918						94.7	0.00132668
3370.98	-0.330807		3562.98	-0.0173351						94.8	0.00131081
3371.09	-0.331435		3563.09	-0.0077919						94.9	0.0012951
3371.21	-0.333473		3563.21	-0.00166321						95	0.00127954
3371.33	-0.334468		3563.33	-0.00582657						95.1	0.00126414
3371.45	-0.332544		3563.45	0.000341797						95.2	0.00124888
3371.56	-0.327605		3563.56	-0.00333328						95.3	0.00123378
3371.68	-0.330367		3563.68	-0.00690346						95.4	0.00121883
3371.8	-0.335916		3563.8	-0.0023735						95.5	0.00120403
3371.91	-0.334324		3563.91	0.00922508						95.6	0.00118937
3372.03	-0.330638		3564.03	0.009655						95.7	0.00117487
3372.15	-0.326259		3564.15	0.00201645						95.8	0.00116051
3372.27	-0.321458		3564.27	0.00261002						95.9	0.00114629
3372.38	-0.3222		3564.38	-0.00144043						96	0.00113222
3372.5	-0.320361		3564.5	-0.00733757						96.1	0.0011183
3372.62	-0.327472		3564.62	-0.00483856						96.2	0.00110451
3372.73	-0.332201		3564.73	0.00422897						96.3	0.00109087
3372.85	-0.331211		3564.85	0.00925293						96.4	0.00107736
3372.97	-0.327321		3564.97	0.00187988						96.5	0.001064
3373.09	-0.323708		3565.09	-0.00586281						96.6	0.00105077
3373.2	-0.323666		3565.2	0.0109146						96.7	0.00103768
3373.32	-0.328153		3565.32	0.00582924						96.8	0.00102473
3373.44	-0.329245		3565.44	-0.0108608						96.9	0.00101191
3373.55	-0.328371		3565.55	-0.0164143						97	0.000999225
3373.67	-0.327846		3565.67	-0.0141422						97.1	0.000986674
3373.79	-0.326664		3565.79	-0.0100723						97.2	0.000974254
3373.91	-0.323165		3565.91	0.00752602						97.3	0.000961965
3374.02	-0.323455		3566.02	0.0107651						97.4	0.000949806
3374.14	-0.325988		3566.14	-0.0121101						97.5	0.000937776
3374.26	-0.323949		3566.26	-0.0154732						97.6	0.000925874
3374.37	-0.323153		3566.37	-0.013063						97.7	0.000914099
3374.49	-0.33214		3566.49	0.00612259						97.8	0.00090245
3374.61	-0.333901		3566.61	0.0129501						97.9	0.000890926
3374.73	-0.336151		3566.73	0.014975						98	0.000879526
3374.84	-0.329878		3566.84	0.0160549						98.1	0.000868249
3374.96	-0.331091		3566.96	0.00496292						98.2	0.000857093
3375.08	-0.334468		3567.08	0.00289955						98.3	0.000846059
3375.2	-0.337074		3567.2	0.00919304						98.4	0.000835145
3375.31	-0.332671		3567.31	0.00302048						98.5	0.000824349
3375.43	-0.329836		3567.43	-0.00463676						98.6	0.000813672
3375.55	-0.332798		3567.55	-0.00743408						98.7	0.000803112
3375.66	-0.327562		3567.66	0.00374298						98.8	0.000792668
3375.78	-0.331513		3567.78	-0.00296135						98.9	0.000782339
3375.9	-0.332363		3567.9	0.000746155						99	0.000772125
3376.02	-0.332538		3568.02	-0.00392799						99.1	0.000762024
3376.13	-0.330017		3568.13	0.00247803						99.2	0.000752035
3376.25	-0.329239		3568.25	0.00406189						99.3	0.000742157
3376.37	-0.331344		3568.37	0.00673103						99.4	0.00073239
3376.48	-0.330512		3568.48	0.00876808						99.5	0.000722732
3376.6	-0.330379		3568.6	0.00937195						99.6	0.000713183
3376.72	-0.331		3568.72	0.00656166						99.7	0.000703741
3376.84	-0.329498		3568.84	0.00309181						99.8	0.000694406
3376.95	-0.329191		3568.95	-0.00242996						99.9	0.000685177
3377.07	-0.335259		3569.07	0.000842667						100	0.000676052
3377.19	-0.32974		3569.19	0.00100098
3377.3	-0.324836		3569.3	-0.0023735
3377.42	-0.325041		3569.42	-0.00959091
3377.54	-0.325837		3569.54	0.00224152
3377.66	-0.327466		3569.66	-0.00219536
3377.77	-0.328968		3569.77	-0.00475121
3377.89	-0.331115		3569.89	0.00605774
3378.01	-0.336984		3570.01	0.0146103
3378.12	-0.333123		3570.12	0.00719872
3378.24	-0.333467		3570.24	0.0111961
3378.36	-0.336706		3570.36	0.0120232
3378.48	-0.334655		3570.48	0.0108856
3378.59	-0.331181		3570.59	0.000748062
3378.71	-0.330301		3570.71	-0.0102684
3378.83	-0.330663		3570.83	-0.00395889
3378.95	-0.329541		3570.95	0.0109673
3379.06	-0.328491		3571.06	0.00788383
3379.18	-0.328769		3571.18	0.0101986
3379.3	-0.329655		3571.3	0.0153893
3379.41	-0.332424		3571.41	0.0123386
3379.53	-0.331229		3571.53	0.0150871
3379.65	-0.328485		3571.65	0.0121529
3379.77	-0.329082		3571.77	0.0142246
3379.88	-0.328962		3571.88	0.0156506

## Sheet: Fig4
L405E/C416N			L405E/C416N			WT			WT												dCRY 60K Field Swept Echo
Time (ns)	V(t)		Distance (nm)	P(r)		Time (ns)	V(t)		Distance (nm)	P(r)											Field (G)	Intensity
1.22565e-08	0.9888		0.1	2.33574e-49		9.03275e-09	0.98878		0.1	1.73496e-09											11861	0.01108
2.02565e-08	0.98518		0.2	4.96721e-49		1.70327e-08	0.98826		0.2	1.89473e-09											11861.2	0.01716
2.82565e-08	0.95316		0.3	1.0536e-48		2.50327e-08	0.98133		0.3	2.06874e-09											11861.4	0.02171
3.62565e-08	0.92948		0.4	2.22904e-48		3.30327e-08	0.96128		0.4	2.25823e-09											11861.6	0.01647
4.42565e-08	0.86259		0.5	4.70363e-48		4.10327e-08	0.94195		0.5	2.46452e-09											11861.8	0.02645
5.22565e-08	0.79855		0.6	9.8998e-48		4.90327e-08	0.94526		0.6	2.68906e-09											11862	0.02482
6.02565e-08	0.76375		0.7	2.07824e-47		5.70327e-08	0.91437		0.7	2.9334e-09											11862.2	0.00855
6.82565e-08	0.67466		0.8	4.35151e-47		6.50327e-08	0.89222		0.8	3.19921e-09											11862.4	0.01677
7.62565e-08	0.65618		0.9	9.08785e-47		7.30327e-08	0.87063		0.9	3.48834e-09											11862.6	0.01765
8.42565e-08	0.58451		1	1.89304e-46		8.10327e-08	0.85284		1	3.80274e-09											11862.8	0.01987
9.22565e-08	0.46096		1.1	3.93308e-46		8.90327e-08	0.83398		1.1	4.14455e-09											11863	0.02008
1.00256e-07	0.44107		1.2	8.15046e-46		9.70327e-08	0.81185		1.2	4.51607e-09											11863.1	0.02162
1.08256e-07	0.35708		1.3	1.68464e-45		1.05033e-07	0.76399		1.3	4.91979e-09											11863.3	0.02026
1.16256e-07	0.32422		1.4	3.47304e-45		1.13033e-07	0.76295		1.4	5.3584e-09											11863.5	0.01756
1.24256e-07	0.25672		1.5	7.14149e-45		1.21033e-07	0.71855		1.5	5.83481e-09											11863.7	0.01813
1.32256e-07	0.18416		1.6	1.46468e-44		1.29033e-07	0.71525		1.6	6.35215e-09											11863.9	0.01533
1.40256e-07	0.16463		1.7	2.99622e-44		1.37033e-07	0.67023		1.7	6.91381e-09											11864.1	0.00495
1.48256e-07	0.06524		1.8	6.11338e-44		1.45033e-07	0.64795		1.8	7.52344e-09											11864.3	0.00253
1.56256e-07	0.04202		1.9	1.24413e-43		1.53033e-07	0.61425		1.9	8.185e-09											11864.5	0.01297
1.64256e-07	0.03423		2	2.52536e-43		1.61033e-07	0.59013		2	8.90273e-09											11864.7	0.00926
1.72256e-07	0.01108		2.1	5.11281e-43		1.69033e-07	0.56451		2.1	9.68123e-09											11864.9	0.00667
1.80256e-07	-0.03142		2.2	1.03245e-42		1.77033e-07	0.54165		2.2	1.05254e-08											11865.1	0.00983
1.88256e-07	-0.01664		2.3	2.0795e-42		1.85033e-07	0.53142		2.3	1.14407e-08											11865.3	0.00333
1.96256e-07	-0.02916		2.4	4.17756e-42		1.93033e-07	0.49475		2.4	1.24328e-08											11865.5	0.00999
2.04256e-07	-0.04198		2.5	8.37073e-42		2.01033e-07	0.48863		2.5	1.35078e-08											11865.7	0.01782
2.12256e-07	-0.10687		2.6	1.67294e-41		2.09033e-07	0.47174		2.6	1.46726e-08											11865.9	0.012
2.20256e-07	-0.1092		2.7	3.33482e-41		2.17033e-07	0.4385		2.7	1.59342e-08											11866.1	0.02167
2.28256e-07	-0.13868		2.8	6.63043e-41		2.25033e-07	0.39315		2.8	1.73004e-08											11866.3	0.01831
2.36256e-07	-0.10818		2.9	1.31488e-40		2.33033e-07	0.38784		2.9	1.87795e-08											11866.5	0.00857
2.44256e-07	-0.11452		3	2.60081e-40		2.41033e-07	0.37564		3	2.03805e-08											11866.7	0.0089
2.52256e-07	-0.15274		3.1	5.13105e-40		2.49033e-07	0.33337		3.1	2.21131e-08											11866.9	0.000687419
2.60256e-07	-0.10936		3.2	1.00967e-39		2.57033e-07	0.33985		3.2	2.39875e-08											11867.1	0.00527
2.68256e-07	-0.13441		3.3	1.98166e-39		2.65033e-07	0.32604		3.3	2.60151e-08											11867.2	0.01971
2.76256e-07	-0.15116		3.4	3.87932e-39		2.73033e-07	0.2995		3.4	2.82076e-08											11867.4	0.01298
2.84256e-07	-0.19205		3.5	7.57457e-39		2.81033e-07	0.29374		3.5	3.05781e-08											11867.6	0.00891
2.92256e-07	-0.18846		3.6	1.47515e-38		2.89033e-07	0.27438		3.6	3.31404e-08											11867.8	0.01765
3.00256e-07	-0.10674		3.7	2.86544e-38		2.97033e-07	0.26421		3.7	3.59094e-08											11868	0.02051
3.08256e-07	-0.15698		3.8	5.55165e-38		3.05033e-07	0.23918		3.8	3.8901e-08											11868.2	0.01128
3.16256e-07	-0.12021		3.9	1.07283e-37		3.13033e-07	0.24663		3.9	4.21323e-08											11868.4	0.01958
3.24256e-07	-0.13351		4	2.06782e-37		3.21033e-07	0.21163		4	4.56219e-08											11868.6	0.02829
3.32256e-07	-0.09108		4.1	3.97532e-37		3.29033e-07	0.21198		4.1	4.93894e-08											11868.8	0.01654
3.40256e-07	-0.11727		4.2	7.62268e-37		3.37033e-07	0.17944		4.2	5.34561e-08											11869	0.00383
3.48256e-07	-0.08104		4.3	1.45787e-36		3.45033e-07	0.17139		4.3	5.78446e-08											11869.2	0.02112
3.56256e-07	-0.08935		4.4	2.78104e-36		3.53033e-07	0.15251		4.4	6.25793e-08											11869.4	0.01231
3.64256e-07	-0.09417		4.5	5.29142e-36		3.61033e-07	0.13735		4.5	6.76865e-08											11869.6	0.01556
3.72256e-07	-0.06146		4.6	1.00418e-35		3.69033e-07	0.14863		4.6	7.31941e-08											11869.8	0.02619
3.80256e-07	-0.07454		4.7	1.90077e-35		3.77033e-07	0.1116		4.7	7.9132e-08											11870	0.01511
3.88256e-07	-0.11016		4.8	3.58858e-35		3.85033e-07	0.11282		4.8	8.55325e-08											11870.2	0.00152
3.96256e-07	-0.07018		4.9	6.75758e-35		3.93033e-07	0.0991		4.9	9.243e-08											11870.4	0.01742
4.04256e-07	-0.03503		5	1.26922e-34		4.01033e-07	0.07787		5	9.98613e-08											11870.6	0.01127
4.12256e-07	-0.02817		5.1	2.37771e-34		4.09033e-07	0.08692		5.1	1.07866e-07											11870.8	0.02105
4.20256e-07	-0.02298		5.2	4.44279e-34		4.17033e-07	0.09583		5.2	1.16486e-07											11871	0.01001
4.28256e-07	-0.02112		5.3	8.27998e-34		4.25033e-07	0.07188		5.3	1.25767e-07											11871.2	0.01559
4.36256e-07	-0.04084		5.4	1.53915e-33		4.33033e-07	0.05996		5.4	1.35757e-07											11871.4	0.01553
4.44256e-07	0.03053		5.5	2.85368e-33		4.41033e-07	0.05998		5.5	1.46507e-07											11871.5	0.0184
4.52256e-07	0.03125		5.6	5.27726e-33		4.49033e-07	0.04395		5.6	1.58074e-07											11871.7	0.01677
4.60256e-07	0.04918		5.7	9.7339e-33		4.57033e-07	0.03147		5.7	1.70515e-07											11871.9	0.00681
4.68256e-07	0.04473		5.8	1.79078e-32		4.65033e-07	0.02972		5.8	1.83894e-07											11872.1	0.01569
4.76256e-07	0.03252		5.9	3.28604e-32		4.73033e-07	0.00944		5.9	1.98279e-07											11872.3	0.01838
4.84256e-07	-0.02129		6	6.01423e-32		4.81033e-07	0.00438		6	2.13741e-07											11872.5	0.00791
4.92256e-07	0.04094		6.1	1.0979e-31		4.89033e-07	0.01431		6.1	2.30357e-07											11872.7	0.00917
5.00256e-07	0.05999		6.2	1.99905e-31		4.97033e-07	0.01234		6.2	2.48209e-07											11872.9	0.00597
5.08256e-07	0.04533		6.3	3.63044e-31		5.05033e-07	0.02074		6.3	2.67384e-07											11873.1	0.00626
5.16256e-07	0.05176		6.4	6.57614e-31		5.13033e-07	0.01274		6.4	2.87977e-07											11873.3	0.01246
5.24256e-07	0.05406		6.5	1.18812e-30		5.21033e-07	0.0139		6.5	3.10086e-07											11873.5	0.01798
5.32256e-07	0.04862		6.6	2.14103e-30		5.29033e-07	0.00936		6.6	3.33817e-07											11873.7	0.01402
5.40256e-07	0.07031		6.7	3.84826e-30		5.37033e-07	-0.01693		6.7	3.59284e-07											11873.9	0.00427
5.48256e-07	0.06838		6.8	6.89892e-30		5.45033e-07	-0.000655534		6.8	3.86607e-07											11874.1	0.01074
5.56256e-07	0.00575		6.9	1.2336e-29		5.53033e-07	-0.02553		6.9	4.15915e-07											11874.3	0.01659
5.64256e-07	0.05169		7	2.2001e-29		5.61033e-07	-0.02532		7	4.47345e-07											11874.5	0.000453956
5.72256e-07	-0.00127		7.1	3.91371e-29		5.69033e-07	-0.01342		7.1	4.81042e-07											11874.7	0.0142
5.80256e-07	-0.00863		7.2	6.94401e-29		5.77033e-07	-0.0277		7.2	5.17161e-07											11874.9	0.00796
5.88256e-07	0.01079		7.3	1.22888e-28		5.85033e-07	-0.02893		7.3	5.55867e-07											11875.1	0.01084
5.96256e-07	0.01378		7.4	2.16911e-28		5.93033e-07	-0.03864		7.4	5.97337e-07											11875.3	0.02787
6.04256e-07	0.000233014		7.5	3.81885e-28		6.01033e-07	-0.04426		7.5	6.41756e-07											11875.5	0.00276
6.12256e-07	0.00172		7.6	6.70592e-28		6.09033e-07	-0.03878		7.6	6.89324e-07											11875.6	0.0083
6.20256e-07	-0.01131		7.7	1.17452e-27		6.17033e-07	-0.03424		7.7	7.40252e-07											11875.8	0.0093
6.28256e-07	-0.00056202		7.8	2.05182e-27		6.25033e-07	-0.03542		7.8	7.94764e-07											11876	0.0148
6.36256e-07	-0.03581		7.9	3.57516e-27		6.33033e-07	-0.05352		7.9	8.531e-07											11876.2	0.00619
6.44256e-07	-0.01862		8	6.21335e-27		6.41033e-07	-0.04943		8	9.15512e-07											11876.4	0.01449
6.52256e-07	-0.04893		8.1	1.07704e-26		6.49033e-07	-0.03981		8.1	9.82269e-07											11876.6	0.01095
6.60256e-07	-0.03459		8.2	1.86216e-26		6.57033e-07	-0.07246		8.2	1.05366e-06											11876.8	0.01995
6.68256e-07	-0.02448		8.3	3.21127e-26		6.65033e-07	-0.0669		8.3	1.12998e-06											11877	0.0253
6.76256e-07	-0.04594		8.4	5.52348e-26		6.73033e-07	-0.05161		8.4	1.21157e-06											11877.2	0.00822
6.84256e-07	-0.05212		8.5	9.476e-26		6.81033e-07	-0.05286		8.5	1.29875e-06											11877.4	0.01354
6.92256e-07	-0.01943		8.6	1.62149e-25		6.89033e-07	-0.04543		8.6	1.39189e-06											11877.6	0.02021
7.00256e-07	-0.03545		8.7	2.76744e-25		6.97033e-07	-0.069		8.7	1.49138e-06											11877.8	0.01039
7.08256e-07	-0.09051		8.8	4.71106e-25		7.05033e-07	-0.06327		8.8	1.59762e-06											11878	0.02152
7.16256e-07	-0.10998		8.9	7.999e-25		7.13033e-07	-0.06287		8.9	1.71104e-06											11878.2	0.01394
7.24256e-07	-0.02971		9	1.35465e-24		7.21033e-07	-0.06819		9	1.83211e-06											11878.4	0.00577
7.32256e-07	-0.05377		9.1	2.28822e-24		7.29033e-07	-0.05444		9.1	1.9613e-06											11878.6	0.02559
7.40256e-07	-0.06404		9.2	3.85517e-24		7.37033e-07	-0.04588		9.2	2.09914e-06											11878.8	0.02171
7.48256e-07	-0.07638		9.3	6.47836e-24		7.45033e-07	-0.06575		9.3	2.24615e-06											11879	0.00751
7.56256e-07	-0.07121		9.4	1.08583e-23		7.53033e-07	-0.05917		9.4	2.40293e-06											11879.2	0.02767
7.64256e-07	-0.05511		9.5	1.81525e-23		7.61033e-07	-0.06025		9.5	2.57007e-06											11879.4	0.0103
7.72256e-07	-0.05438		9.6	3.02683e-23		7.69033e-07	-0.05963		9.6	2.74822e-06											11879.6	0.00459
7.80256e-07	-0.08754		9.7	5.03401e-23		7.77033e-07	-0.06509		9.7	2.93806e-06											11879.8	0.0155
7.88256e-07	-0.02992		9.8	8.35058e-23		7.85033e-07	-0.07543		9.8	3.14031e-06											11879.9	0.01913
7.96256e-07	-0.04817		9.9	1.38164e-22		7.93033e-07	-0.07574		9.9	3.35573e-06											11880.1	0.01165
8.04256e-07	-0.07788		10	2.28008e-22		8.01033e-07	-0.04805		10	3.58512e-06											11880.3	0.01396
8.12256e-07	-0.07668		10.1	3.75303e-22		8.09033e-07	-0.0481		10.1	3.82934e-06											11880.5	0.00322
8.20256e-07	-0.03063		10.2	6.16154e-22		8.17033e-07	-0.04046		10.2	4.08928e-06											11880.7	0.00997
8.28256e-07	-0.03936		10.3	1.00896e-21		8.25033e-07	-0.06645		10.3	4.36588e-06											11880.9	0.00949
8.36256e-07	-0.06099		10.4	1.64791e-21		8.33033e-07	-0.05378		10.4	4.66015e-06											11881.1	0.02189
8.44256e-07	-0.02016		10.5	2.68454e-21		8.41033e-07	-0.05294		10.5	4.97313e-06											11881.3	0.02468
8.52256e-07	-0.0438		10.6	4.36196e-21		8.49033e-07	-0.04163		10.6	5.30595e-06											11881.5	0.00952
8.60256e-07	-0.02923		10.7	7.0692e-21		8.57033e-07	-0.05789		10.7	5.65978e-06											11881.7	0.00728
8.68256e-07	-0.01032		10.8	1.14271e-20		8.65033e-07	-0.04426		10.8	6.03584e-06											11881.9	0.0169
8.76256e-07	-0.04837		10.9	1.84236e-20		8.73033e-07	-0.04168		10.9	6.43545e-06											11882.1	0.01349
8.84256e-07	-0.05444		11	2.96273e-20		8.81033e-07	-0.05616		11	6.85998e-06											11882.3	0.0268
8.92256e-07	-0.02807		11.1	4.7521e-20		8.89033e-07	-0.04109		11.1	7.31088e-06											11882.5	0.00176
9.00256e-07	0.00683		11.2	7.60248e-20		8.97033e-07	-0.04093		11.2	7.78966e-06											11882.7	0.01061
9.08256e-07	0.00622		11.3	1.21311e-19		9.05033e-07	-0.03817		11.3	8.29794e-06											11882.9	0.02245
9.16256e-07	0.00345		11.4	1.93074e-19		9.13033e-07	-0.06297		11.4	8.83741e-06											11883.1	0.01633
9.24256e-07	0.00891		11.5	3.06493e-19		9.21033e-07	-0.04625		11.5	9.40983e-06											11883.3	0.01003
9.32256e-07	0.00273		11.6	4.85283e-19		9.29033e-07	-0.03879		11.6	1.00171e-05											11883.5	0.01589
9.40256e-07	-0.01685		11.7	7.66382e-19		9.37033e-07	-0.04013		11.7	1.06612e-05											11883.7	0.00772
9.48256e-07	0.00966		11.8	1.20718e-18		9.45033e-07	-0.04911		11.8	1.13441e-05											11883.9	0.01339
9.56256e-07	0.03059		11.9	1.8966e-18		9.53033e-07	-0.04849		11.9	1.20681e-05											11884	0.00394
9.64256e-07	0.04084		12	2.97204e-18		9.61033e-07	-0.05094		12	1.28353e-05											11884.2	0.03358
9.72256e-07	-0.0141		12.1	4.64525e-18		9.69033e-07	-0.04247		12.1	1.36484e-05											11884.4	0.02288
9.80256e-07	0.05945		12.2	7.2417e-18		9.77033e-07	-0.05101		12.2	1.45096e-05											11884.6	0.00938
9.88256e-07	0.03681		12.3	1.12603e-17		9.85033e-07	-0.05053		12.3	1.54218e-05											11884.8	0.02372
9.96256e-07	0.03116		12.4	1.74635e-17		9.93033e-07	-0.0503		12.4	1.63876e-05											11885	0.02219
1.00426e-06	0.0154		12.5	2.70142e-17		1.00103e-06	-0.04018		12.5	1.741e-05											11885.2	0.02127
1.01226e-06	0.03808		12.6	4.16801e-17		1.00903e-06	-0.03349		12.6	1.84921e-05											11885.4	0.0128
1.02026e-06	-0.00608		12.7	6.41417e-17		1.01703e-06	-0.04623		12.7	1.9637e-05											11885.6	0.01794
1.02826e-06	0.03427		12.8	9.84531e-17		1.02503e-06	-0.02883		12.8	2.08481e-05											11885.8	0.02372
1.03626e-06	0.00256		12.9	1.50728e-16		1.03303e-06	-0.05118		12.9	2.2129e-05											11886	0.01355
1.04426e-06	0.01299		13	2.30163e-16		1.04103e-06	-0.0397		13	2.34832e-05											11886.2	0.00431
1.05226e-06	0.01623		13.1	3.50552e-16		1.04903e-06	-0.03985		13.1	2.49148e-05											11886.4	0.01536
1.06026e-06	0.01798		13.2	5.32532e-16		1.05703e-06	-0.04227		13.2	2.64277e-05											11886.6	0.01048
1.06826e-06	0.05881		13.3	8.06892e-16		1.06503e-06	-0.02353		13.3	2.80263e-05											11886.8	0.00485
1.07626e-06	0.00227		13.4	1.21944e-15		1.07303e-06	-0.03322		13.4	2.97148e-05											11887	0.02105
1.08426e-06	0.04096		13.5	1.83816e-15		1.08103e-06	-0.0386		13.5	3.1498e-05											11887.2	0.02223
1.09226e-06	-0.03287		13.6	2.76364e-15		1.08903e-06	-0.04582		13.6	3.33807e-05											11887.4	0.02215
1.10026e-06	0.00935		13.7	4.14434e-15		1.09703e-06	-0.04386		13.7	3.53681e-05											11887.6	0.00763
1.10826e-06	0.06311		13.8	6.19878e-15		1.10503e-06	-0.03842		13.8	3.74654e-05											11887.8	0.00567
1.11626e-06	-0.02289		13.9	9.24768e-15		1.11303e-06	-0.02296		13.9	3.96781e-05											11888	0.02275
1.12426e-06	0.02177		14	1.37606e-14		1.12103e-06	-0.02723		14	4.20121e-05											11888.1	0.01982
1.13226e-06	0.01163		14.1	2.04228e-14		1.12903e-06	-0.04044		14.1	4.44734e-05											11888.3	0.03184
1.14026e-06	0.02673		14.2	3.02322e-14		1.13703e-06	-0.028		14.2	4.70684e-05											11888.5	0.01543
1.14826e-06	-0.02614		14.3	4.46377e-14		1.14503e-06	-0.03204		14.3	4.98036e-05											11888.7	0.00891
1.15626e-06	0.01627		14.4	6.5737e-14		1.15303e-06	-0.02553		14.4	5.2686e-05											11888.9	0.01249
1.16426e-06	0.00972		14.5	9.65592e-14		1.16103e-06	-0.02218		14.5	5.57227e-05											11889.1	0.01389
1.17226e-06	0.00598		14.6	1.41467e-13		1.16903e-06	-0.03375		14.6	5.89212e-05											11889.3	0.02744
1.18026e-06	0.0148		14.7	2.06724e-13		1.17703e-06	-0.02699		14.7	6.22894e-05											11889.5	0.01158
1.18826e-06	-0.000703664		14.8	3.01302e-13		1.18503e-06	-0.03832		14.8	6.58353e-05											11889.7	0
1.19626e-06	-0.00382		14.9	4.38017e-13		1.19303e-06	-0.02411		14.9	6.95675e-05											11889.9	0.01345
1.20426e-06	0.0323		15	6.35121e-13		1.20103e-06	-0.03012		15	7.34948e-05											11890.1	0.02293
1.21226e-06	0.01803		15.1	9.18538e-13		1.20903e-06	-0.02312		15.1	7.76264e-05											11890.3	0.00853
1.22026e-06	-0.01875		15.2	1.325e-12		1.21703e-06	-0.02846		15.2	8.19719e-05											11890.5	0.01755
1.22826e-06	-0.00568		15.3	1.90637e-12		1.22503e-06	-0.02086		15.3	8.65412e-05											11890.7	0.0189
1.23626e-06	-0.01466		15.4	2.73576e-12		1.23303e-06	-0.02867		15.4	9.13448e-05											11890.9	0.01467
1.24426e-06	-0.00141		15.5	3.91583e-12		1.24103e-06	-0.03583		15.5	9.63934e-05											11891.1	0.01374
1.25226e-06	0.00253		15.6	5.59044e-12		1.24903e-06	-0.02629		15.6	0.000101698											11891.3	0.01594
1.26026e-06	-0.06474		15.7	7.96057e-12		1.25703e-06	-0.02983		15.7	0.000107271											11891.5	0.02702
1.26826e-06	-0.00689		15.8	1.13063e-11		1.26503e-06	-0.0043		15.8	0.000113124											11891.7	0.02102
1.27626e-06	0.01943		15.9	1.60166e-11		1.27303e-06	-0.01412		15.9	0.000119269											11891.9	0.00979
1.28426e-06	-0.01411		16	2.26306e-11		1.28103e-06	-0.02234		16	0.00012572											11892.1	0.00621
1.29226e-06	-0.0398		16.1	3.18933e-11		1.28903e-06	-0.00869		16.1	0.00013249											11892.2	0.01025
1.30026e-06	-0.01544		16.2	4.4831e-11		1.29703e-06	-0.00658		16.2	0.000139594											11892.4	0.01176
1.30826e-06	0.01788		16.3	6.28542e-11		1.30503e-06	0.00185		16.3	0.000147045											11892.6	0.02106
1.31626e-06	0.00477		16.4	8.78953e-11		1.31303e-06	-0.01228		16.4	0.00015486											11892.8	0.01911
1.32426e-06	0.00414		16.5	1.22595e-10		1.32103e-06	-0.02451		16.5	0.000163053											11893	0.01658
1.33226e-06	-0.04663		16.6	1.70552e-10		1.32903e-06	-0.01161		16.6	0.000171641											11893.2	0.02555
1.34026e-06	-0.01329		16.7	2.36656e-10		1.33703e-06	-0.00232		16.7	0.000180641											11893.4	0.01499
1.34826e-06	-0.01854		16.8	3.27533e-10		1.34503e-06	-0.0037		16.8	0.00019007											11893.6	0.00612
1.35626e-06	0.00502		16.9	4.52134e-10		1.35303e-06	0.00177		16.9	0.000199947											11893.8	0.01075
1.36426e-06	0.03291		17	6.22524e-10		1.36103e-06	-0.00788		17	0.00021029											11894	0.00781
1.37226e-06	-0.00514		17.1	8.54911e-10		1.36903e-06	0.000513604		17.1	0.000221118											11894.2	0.01125
1.38026e-06	0.0204		17.2	1.17101e-09		1.37703e-06	-0.00514		17.2	0.000232452											11894.4	0.01791
1.38826e-06	0.02488		17.3	1.59985e-09		1.38503e-06	0.00606		17.3	0.000244312											11894.6	0.00787
1.39626e-06	0.00259		17.4	2.18008e-09		1.39303e-06	-0.00306		17.4	0.000256719											11894.8	0.00477
1.40426e-06	-0.00617		17.5	2.96308e-09		1.40103e-06	-0.01142		17.5	0.000269696											11895	0.02093
1.41226e-06	0.05592		17.6	4.01688e-09		1.40903e-06	0.00819		17.6	0.000283266											11895.2	0.02703
1.42026e-06	0.00889		17.7	5.43139e-09		1.41703e-06	0.00533		17.7	0.000297451											11895.4	0.01398
1.42826e-06	0.00621		17.8	7.32504e-09		1.42503e-06	-0.00636		17.8	0.000312277											11895.6	0.01523
1.43626e-06	0.03606		17.9	9.85336e-09		1.43303e-06	0.00693		17.9	0.000327769											11895.8	0.02171
1.44426e-06	0.000409485		18	1.32201e-08		1.44103e-06	0.00382		18	0.000343952											11896	0.02807
1.45226e-06	0.02553		18.1	1.76914e-08		1.44903e-06	0.02501		18.1	0.000360853											11896.2	0.019
1.46026e-06	0.01311		18.2	2.36138e-08		1.45703e-06	-0.00301		18.2	0.0003785											11896.4	0.01018
1.46826e-06	0.05475		18.3	3.14373e-08		1.46503e-06	0.0197		18.3	0.000396921											11896.5	0.00565
1.47626e-06	-0.00441		18.4	4.17446e-08		1.47303e-06	0.00804		18.4	0.000416144											11896.7	0.00921
1.48426e-06	0.06543		18.5	5.52882e-08		1.48103e-06	0.00151		18.5	0.000436202											11896.9	0.01506
1.49226e-06	0.01218		18.6	7.30365e-08		1.48903e-06	0.01334		18.6	0.000457123											11897.1	0.02066
1.50026e-06	0.0091		18.7	9.62331e-08		1.49703e-06	0.02214		18.7	0.000478941											11897.3	0.02422
1.50826e-06	0.04625		18.8	1.26469e-07		1.50503e-06	-0.00864		18.8	0.000501687											11897.5	0.01512
1.51626e-06	-0.03225		18.9	1.65776e-07		1.51303e-06	0.00765		18.9	0.000525396											11897.7	0.01768
1.52426e-06	0.03306		19	2.16738e-07		1.52103e-06	-0.00294		19	0.000550102											11897.9	0.01633
1.53226e-06	0.04528		19.1	2.82633e-07		1.52903e-06	0.01833		19.1	0.000575841											11898.1	0.01508
1.54026e-06	0.0292		19.2	3.67611e-07		1.53703e-06	0.00923		19.2	0.000602649											11898.3	0.02263
1.54826e-06	-0.00012251		19.3	4.76903e-07		1.54503e-06	0.01156		19.3	0.000630563											11898.5	0.02191
1.55626e-06	0.04401		19.4	6.17088e-07		1.55303e-06	0.0135		19.4	0.000659623											11898.7	0.01625
1.56426e-06	0.03259		19.5	7.96418e-07		1.56103e-06	0.0227		19.5	0.000689868											11898.9	0.00524
1.57226e-06	0.02467		19.6	1.02521e-06		1.56903e-06	0.01404		19.6	0.000721337											11899.1	0.02163
1.58026e-06	0.02115		19.7	1.31631e-06		1.57703e-06	0.01857		19.7	0.000754073											11899.3	0.02196
1.58826e-06	0.00853		19.8	1.6857e-06		1.58503e-06	0.00921		19.8	0.000788118											11899.5	0.00958
1.59626e-06	0.03076		19.9	2.15317e-06		1.59303e-06	0.01745		19.9	0.000823515											11899.7	0.01476
1.60426e-06	0.0437		20	2.74317e-06		1.60103e-06	0.00599		20	0.000860309											11899.9	0.01471
1.61226e-06	0.03954		20.1	3.48581e-06		1.60903e-06	0.02333		20.1	0.000898546											11900.1	0.01249
1.62026e-06	-0.01273		20.2	4.41805e-06		1.61703e-06	0.02084		20.2	0.000938272											11900.3	0.0207
1.62826e-06	-0.0218		20.3	5.58514e-06		1.62503e-06	0.00247		20.3	0.000979535											11900.5	0.02237
1.63626e-06	0.0098		20.4	7.04229e-06		1.63303e-06	0.01129		20.4	0.00102											11900.6	0.01831
1.64426e-06	-0.02147		20.5	8.85665e-06		1.64103e-06	0.00318		20.5	0.00107											11900.8	0.00385
1.65226e-06	0.01633		20.6	1.11097e-05		1.64903e-06	0.00244		20.6	0.00111											11901	0.00195
1.66026e-06	-0.01473		20.7	1.38998e-05		1.65703e-06	0.02241		20.7	0.00116											11901.2	0.02297
1.66826e-06	-0.03045		20.8	1.73458e-05		1.66503e-06	0.01395		20.8	0.00121											11901.4	0.01463
1.67626e-06	-0.04142		20.9	2.15901e-05		1.67303e-06	0.00451		20.9	0.00126											11901.6	0.02363
1.68426e-06	-0.00368		21	2.68035e-05		1.68103e-06	0.00696		21	0.00132											11901.8	0.01406
1.69226e-06	0.00211		21.1	3.31897e-05		1.68903e-06	0.01385		21.1	0.00137											11902	0.01392
1.70026e-06	-0.0147		21.2	4.09914e-05		1.69703e-06	0.00639		21.2	0.00143											11902.2	0.01571
1.70826e-06	0.03414		21.3	5.04962e-05		1.70503e-06	0.000531251		21.3	0.00149											11902.4	0.00921
1.71626e-06	0.00898		21.4	6.2044e-05		1.71303e-06	0.01147		21.4	0.00155											11902.6	0.01363
1.72426e-06	-0.00782		21.5	7.60357e-05		1.72103e-06	-0.00155		21.5	0.00161											11902.8	0.00979
1.73226e-06	-0.02998		21.6	9.29419e-05		1.72903e-06	0.014		21.6	0.00168											11903	0.01917
1.74026e-06	-0.01145		21.7	0.000113313		1.73703e-06	0.01286		21.7	0.00175											11903.2	0.02101
1.74826e-06	-0.04248		21.8	0.000137793		1.74503e-06	0.01176		21.8	0.00182											11903.4	0.01746
1.75626e-06	-0.02589		21.9	0.000167128		1.75303e-06	-0.00831		21.9	0.00189											11903.6	0.01778
1.76426e-06	-0.05462		22	0.000202185		1.76103e-06	0.01165		22	0.00197											11903.8	0.01506
1.77226e-06	-0.01189		22.1	0.000243963		1.76903e-06	0.00258		22.1	0.00205											11904	0.000700389
1.78026e-06	-0.00616		22.2	0.000293613		1.77703e-06	-0.01262		22.2	0.00213											11904.2	0.01774
1.78826e-06	-0.02879		22.3	0.000352454		1.78503e-06	0.00549		22.3	0.00221											11904.4	0.02057
1.79626e-06	-0.0227		22.4	0.000421993		1.79303e-06	0.00681		22.4	0.0023											11904.6	0.00855
1.80426e-06	0.01538		22.5	0.000503947		1.80103e-06	0.0148		22.5	0.00239											11904.8	0.01677
1.81226e-06	0.00164		22.6	0.000600262		1.80903e-06	0.00713		22.6	0.00248											11904.9	0.0269
1.82026e-06	-0.05031		22.7	0.000713137		1.81703e-06	0.00167		22.7	0.00257											11905.1	0.03049
1.82826e-06	-0.03716		22.8	0.000845048		1.82503e-06	0.00284		22.8	0.00267											11905.3	0.01713
1.83626e-06	0.00726		22.9	0.000998771		1.83303e-06	0.00315		22.9	0.00277											11905.5	0.01988
1.84426e-06	0.02524		23	0.00118		1.84103e-06	0.0021		23	0.00288											11905.7	0.01606
1.85226e-06	-0.03229		23.1	0.00138		1.84903e-06	-0.01123		23.1	0.00298											11905.9	0.00912
1.86026e-06	-0.03861		23.2	0.00162		1.85703e-06	0.00413		23.2	0.0031											11906.1	0.01025
1.86826e-06	0.01706		23.3	0.0019		1.86503e-06	-0.01246		23.3	0.00321											11906.3	0.00768
1.87626e-06	0.00629		23.4	0.00222		1.87303e-06	0.0131		23.4	0.00333											11906.5	0.01357
1.88426e-06	-0.01689		23.5	0.00258		1.88103e-06	0.00243		23.5	0.00345											11906.7	0.02118
1.89226e-06	0.01635		23.6	0.00299		1.88903e-06	-0.000446233		23.6	0.00357											11906.9	0.02907
1.90026e-06	0.0228		23.7	0.00346		1.89703e-06	-0.00703		23.7	0.0037											11907.1	0.01349
1.90826e-06	0.01584		23.8	0.004		1.90503e-06	-0.00691		23.8	0.00384											11907.3	0.02261
1.91626e-06	-0.00152		23.9	0.00461		1.91303e-06	-0.00405		23.9	0.00397											11907.5	0.01968
1.92426e-06	-0.00669		24	0.00529		1.92103e-06	-0.00806		24	0.00411											11907.7	0.01904
1.93226e-06	-0.02187		24.1	0.00606		1.92903e-06	-0.00225		24.1	0.00426											11907.9	0.01913
1.94026e-06	0.0176		24.2	0.00693		1.93703e-06	-0.00427		24.2	0.00441											11908.1	0.0223
1.94826e-06	-0.0309		24.3	0.0079		1.94503e-06	-0.00712		24.3	0.00456											11908.3	0.0015
1.95626e-06	-0.0197		24.4	0.00898		1.95303e-06	-0.00315		24.4	0.00472											11908.5	0.01611
1.96426e-06	0.01449		24.5	0.01019		1.96103e-06	-0.01162		24.5	0.00488											11908.7	0.01226
1.97226e-06	0.00587		24.6	0.01152		1.96903e-06	-0.01459		24.6	0.00504											11908.9	0.02193
1.98026e-06	0.03103		24.7	0.013		1.97703e-06	-0.00453		24.7	0.00521											11909	0.02499
1.98826e-06	-0.004		24.8	0.01462		1.98503e-06	-0.01344		24.8	0.00539											11909.2	0.01572
1.99626e-06	-0.03499		24.9	0.01641		1.99303e-06	-0.00476		24.9	0.00557											11909.4	0.01062
2.00426e-06	0.02428		25	0.01837		2.00103e-06	-0.01181		25	0.00575											11909.6	0.00826
2.01226e-06	0.01586		25.1	0.02051		2.00903e-06	0.00991		25.1	0.00594											11909.8	0.01838
2.02026e-06	0.00381		25.2	0.02284		2.01703e-06	-0.01473		25.2	0.00613											11910	0.02208
2.02826e-06	0.02166		25.3	0.02537		2.02503e-06	-0.01373		25.3	0.00633											11910.2	0.02179
2.03626e-06	-0.02444		25.4	0.02811		2.03303e-06	-0.00468		25.4	0.00653											11910.4	0.01235
2.04426e-06	-0.00604		25.5	0.03106		2.04103e-06	-0.01161		25.5	0.00674											11910.6	0.01156
2.05226e-06	0.00405		25.6	0.03423		2.04903e-06	-0.01182		25.6	0.00696											11910.8	0.00765
2.06026e-06	0.0142		25.7	0.03763		2.05703e-06	-0.00872		25.7	0.00717											11911	0.01516
2.06826e-06	-0.0353		25.8	0.04126		2.06503e-06	-0.01443		25.8	0.0074											11911.2	0.02999
2.07626e-06	0.0091		25.9	0.04513		2.07303e-06	-0.000817758		25.9	0.00763											11911.4	0.02023
2.08426e-06	0.01518		26	0.04922		2.08103e-06	-0.01511		26	0.00786											11911.6	0.00796
2.09226e-06	-0.02		26.1	0.05355		2.08903e-06	-0.01063		26.1	0.0081											11911.8	0.0096
2.10026e-06	0.00229		26.2	0.05812		2.09703e-06	-0.01591		26.2	0.00835											11912	0.01482
2.10826e-06	0.03209		26.3	0.0629		2.10503e-06	-0.00184		26.3	0.0086											11912.2	0.02118
2.11626e-06	0.01909		26.4	0.06791		2.11303e-06	-0.000310382		26.4	0.00885											11912.4	0.01188
2.12426e-06	0.02466		26.5	0.07312		2.12103e-06	-0.00149		26.5	0.00912											11912.6	0.0189
2.13226e-06	-0.00898		26.6	0.07853		2.12903e-06	-0.00345		26.6	0.00938											11912.8	0.02495
2.14026e-06	0.03541		26.7	0.08413		2.13703e-06	-0.00643		26.7	0.00966											11913	0.01403
2.14826e-06	0.01065		26.8	0.08989		2.14503e-06	-0.01378		26.8	0.00993											11913.1	0.00962
2.15626e-06	-0.00685		26.9	0.09579		2.15303e-06	-0.01802		26.9	0.01022											11913.3	0.02389
2.16426e-06	-0.02887		27	0.10182		2.16103e-06	-0.01139		27	0.01051											11913.5	0.02119
2.17226e-06	-0.00279		27.1	0.10795		2.16903e-06	-0.00567		27.1	0.01081											11913.7	0.00597
2.18026e-06	0.01877		27.2	0.11415		2.17703e-06	-0.02105		27.2	0.01111											11913.9	0.01223
2.18826e-06	-0.04408		27.3	0.1204		2.18503e-06	-0.01381		27.3	0.01142											11914.1	0.02275
2.19626e-06	0.0268		27.4	0.12666		2.19303e-06	-0.02435		27.4	0.01173											11914.3	0.02144
2.20426e-06	-0.01597		27.5	0.1329		2.20103e-06	-0.00735		27.5	0.01205											11914.5	0.01671
2.21226e-06	-0.01806		27.6	0.13909		2.20903e-06	-0.02332		27.6	0.01238											11914.7	0.01988
2.22026e-06	0.02053		27.7	0.14519		2.21703e-06	-0.00439		27.7	0.01271											11914.9	0.00931
2.22826e-06	0.01273		27.8	0.15116		2.22503e-06	-0.00102		27.8	0.01304											11915.1	0.01582
2.23626e-06	0.02185		27.9	0.15698		2.23303e-06	-0.0122		27.9	0.01339											11915.3	0.02508
2.24426e-06	-0.01238		28	0.1626		2.24103e-06	0.000980497		28	0.01374											11915.5	0.0216
2.25226e-06	-0.02277		28.1	0.16798		2.24903e-06	-0.00512		28.1	0.01409											11915.7	0.00677
2.26026e-06	0.02235		28.2	0.17309		2.25703e-06	-0.01128		28.2	0.01445											11915.9	0.00712
2.26826e-06	-0.01666		28.3	0.1779		2.26503e-06	-0.00611		28.3	0.01482											11916.1	0.02856
2.27626e-06	-0.00898		28.4	0.18237		2.27303e-06	-0.02759		28.4	0.0152											11916.3	0.01894
2.28426e-06	0.0226		28.5	0.18647		2.28103e-06	0.00298		28.5	0.01558											11916.5	0.01435
2.29226e-06	-0.02081		28.6	0.19017		2.28903e-06	0.0024		28.6	0.01596											11916.7	0.00597
2.30026e-06	-0.03071		28.7	0.19344		2.29703e-06	-0.00153		28.7	0.01635											11916.9	0.01337
2.30826e-06	-0.03973		28.8	0.19625		2.30503e-06	-0.01031		28.8	0.01675											11917.1	0.01189
2.31626e-06	0.01262		28.9	0.1986		2.31303e-06	-0.01324		28.9	0.01715											11917.2	0.0161
2.32426e-06	0.01802		29	0.20045		2.32103e-06	-0.00882		29	0.01756											11917.4	0.01102
2.33226e-06	0.01094		29.1	0.2018		2.32903e-06	-0.000650442		29.1	0.01797											11917.6	0.02332
2.34026e-06	-0.03206		29.2	0.20263		2.33703e-06	-0.00831		29.2	0.01839											11917.8	0.00916
2.34826e-06	-0.00679		29.3	0.20294		2.34503e-06	-0.00982		29.3	0.01882											11918	0.01233
2.35626e-06	0.03762		29.4	0.20272		2.35303e-06	-0.0114		29.4	0.01925											11918.2	0.01704
2.36426e-06	0.0071		29.5	0.20198		2.36103e-06	0.00174		29.5	0.01969											11918.4	0.02962
2.37226e-06	-0.03014		29.6	0.20072		2.36903e-06	-0.01784		29.6	0.02013											11918.6	0.02684
2.38026e-06	0.04318		29.7	0.19896		2.37703e-06	0.000420907		29.7	0.02058											11918.8	0.01428
2.38826e-06	0.02795		29.8	0.1967		2.38503e-06	0.00259		29.8	0.02103											11919	0.02049
2.39626e-06	-0.02381		29.9	0.19397		2.39303e-06	-0.00468		29.9	0.02149											11919.2	0.01907
2.40426e-06	0.04224		30	0.19077		2.40103e-06	-8.29147e-05		30	0.02195											11919.4	0.02301
2.41226e-06	0.01564		30.1	0.18715		2.40903e-06	0.01126		30.1	0.02242											11919.6	0.0308
2.42026e-06	-0.00511		30.2	0.18312		2.41703e-06	0.00578		30.2	0.02289											11919.8	0.02869
2.42826e-06	0.00648		30.3	0.17871		2.42503e-06	0.00548		30.3	0.02336											11920	0.01755
2.43626e-06	-0.00405		30.4	0.17396		2.43303e-06	0.01032		30.4	0.02385											11920.2	0.0153
2.44426e-06	0.04111		30.5	0.1689		2.44103e-06	0.00917		30.5	0.02433											11920.4	0.01955
2.45226e-06	0.01141		30.6	0.16356		2.44903e-06	-0.00746		30.6	0.02482											11920.6	0.0049
2.46026e-06	0.03124		30.7	0.15798		2.45703e-06	0.01191		30.7	0.02532											11920.8	0.00909
2.46826e-06	-0.00913		30.8	0.1522		2.46503e-06	0.0038		30.8	0.02582											11921	0.00359
2.47626e-06	0.00947		30.9	0.14625		2.47303e-06	0.00673		30.9	0.02632											11921.2	0.00816
2.48426e-06	-0.0013		31	0.14017		2.48103e-06	0.00474		31	0.02682											11921.4	0.02545
2.49226e-06	-0.02547		31.1	0.13399		2.48903e-06	-0.00573		31.1	0.02733											11921.5	0.02447
2.50026e-06	-0.03963		31.2	0.12776		2.49703e-06	0.00427		31.2	0.02785											11921.7	0.0156
2.50826e-06	0.01331		31.3	0.1215		2.50503e-06	-0.00571		31.3	0.02836											11921.9	0.02293
2.51626e-06	0.000574813		31.4	0.11525		2.51303e-06	0.00895		31.4	0.02888											11922.1	0.02485
2.52426e-06	-0.06177		31.5	0.10904		2.52103e-06	0.00603		31.5	0.02941											11922.3	0.03826
2.53226e-06	0.01726		31.6	0.10289		2.52903e-06	-0.000761054		31.6	0.02993											11922.5	0.02808
2.54026e-06	-0.00703		31.7	0.09685		2.53703e-06	0.02141		31.7	0.03046											11922.7	0.02433
2.54826e-06	0.00696		31.8	0.09092		2.54503e-06	0.01684		31.8	0.03099											11922.9	0.01641
2.55626e-06	0.05286		31.9	0.08513		2.55303e-06	0.00972		31.9	0.03152											11923.1	0.01808
2.56426e-06	0.02903		32	0.07951		2.56103e-06	0.01502		32	0.03206											11923.3	0.02742
2.57226e-06	0.05397		32.1	0.07406		2.56903e-06	0.0248		32.1	0.03259											11923.5	0.02145
2.58026e-06	0.00705		32.2	0.06881		2.57703e-06	0.02693		32.2	0.03313											11923.7	0.03144
2.58826e-06	0.0379		32.3	0.06377		2.58503e-06	0.02442		32.3	0.03367											11923.9	0.02969
2.59626e-06	0.02263		32.4	0.05894		2.59303e-06	0.02589		32.4	0.03421											11924.1	0.02818
2.60426e-06	0.03454		32.5	0.05434		2.60103e-06	0.01535		32.5	0.03475											11924.3	0.04447
2.61226e-06	0.01248		32.6	0.04997		2.60903e-06	0.02067		32.6	0.03529											11924.5	0.05293
2.62026e-06	-0.00323		32.7	0.04583		2.61703e-06	0.03403		32.7	0.03584											11924.7	0.04383
2.62826e-06	0.01907		32.8	0.04193		2.62503e-06	0.02013		32.8	0.03638											11924.9	0.04803
2.63626e-06	-0.03144		32.9	0.03826		2.63303e-06	0.01353		32.9	0.03692											11925.1	0.04726
2.64426e-06	-0.06129		33	0.03482		2.64103e-06	0.02303		33	0.03746											11925.3	0.04847
			33.1	0.0316		2.64903e-06	0.03679		33.1	0.038											11925.5	0.06073
			33.2	0.02861					33.2	0.03854											11925.6	0.0587
			33.3	0.02584					33.3	0.03908											11925.8	0.05381
			33.4	0.02327					33.4	0.03962											11926	0.06818
			33.5	0.02091					33.5	0.04016											11926.2	0.07743
			33.6	0.01874					33.6	0.04069											11926.4	0.07257
			33.7	0.01674					33.7	0.04123											11926.6	0.08274
			33.8	0.01493					33.8	0.04176											11926.8	0.08206
			33.9	0.01327					33.9	0.04228											11927	0.09812
			34	0.01177					34	0.04281											11927.2	0.10397
			34.1	0.01041					34.1	0.04333											11927.4	0.10248
			34.2	0.00919					34.2	0.04385											11927.6	0.11105
			34.3	0.00808					34.3	0.04436											11927.8	0.12847
			34.4	0.00709					34.4	0.04487											11928	0.13525
			34.5	0.00621					34.5	0.04538											11928.2	0.15022
			34.6	0.00542					34.6	0.04588											11928.4	0.1485
			34.7	0.00472					34.7	0.04638											11928.6	0.17123
			34.8	0.0041					34.8	0.04687											11928.8	0.16201
			34.9	0.00355					34.9	0.04735											11929	0.18685
			35	0.00307					35	0.04783											11929.2	0.202
			35.1	0.00265					35.1	0.04831											11929.4	0.20685
			35.2	0.00228					35.2	0.04877											11929.6	0.20205
			35.3	0.00195					35.3	0.04924											11929.8	0.22623
			35.4	0.00167					35.4	0.04969											11929.9	0.23078
			35.5	0.00142					35.5	0.05014											11930.1	0.23019
			35.6	0.00121					35.6	0.05058											11930.3	0.24577
			35.7	0.00103					35.7	0.05101											11930.5	0.26634
			35.8	0.000870495					35.8	0.05144											11930.7	0.27948
			35.9	0.000734947					35.9	0.05185											11930.9	0.28624
			36	0.000618903					36	0.05226											11931.1	0.28271
			36.1	0.000519834					36.1	0.05266											11931.3	0.30335
			36.2	0.000435495					36.2	0.05305											11931.5	0.30898
			36.3	0.000363897					36.3	0.05344											11931.7	0.3106
			36.4	0.000303284					36.4	0.05381											11931.9	0.32613
			36.5	0.000252114					36.5	0.05417											11932.1	0.33084
			36.6	0.000209035					36.6	0.05452											11932.3	0.33611
			36.7	0.00017287					36.7	0.05487											11932.5	0.3369
			36.8	0.000142592					36.8	0.0552											11932.7	0.36066
			36.9	0.000117313					36.9	0.05552											11932.9	0.36411
			37	9.62664e-05					37	0.05584											11933.1	0.3801
			37.1	7.87915e-05					37.1	0.05614											11933.3	0.38843
			37.2	6.4322e-05					37.2	0.05643											11933.5	0.39547
			37.3	5.23741e-05					37.3	0.05671											11933.7	0.3924
			37.4	4.25353e-05					37.4	0.05697											11933.9	0.41313
			37.5	3.44555e-05					37.5	0.05723											11934	0.42852
			37.6	2.78384e-05					37.6	0.05748											11934.2	0.40057
			37.7	2.24339e-05					37.7	0.05771											11934.4	0.42073
			37.8	1.8032e-05					37.8	0.05793											11934.6	0.43957
			37.9	1.44563e-05					37.9	0.05814											11934.8	0.43275
			38	1.15597e-05					38	0.05833											11935	0.4435
			38.1	9.21963e-06					38.1	0.05852											11935.2	0.44546
			38.2	7.33425e-06					38.2	0.05869											11935.4	0.44302
			38.3	5.81935e-06					38.3	0.05885											11935.6	0.45479
			38.4	4.60542e-06					38.4	0.05899											11935.8	0.46291
			38.5	3.6353e-06					38.5	0.05912											11936	0.46025
			38.6	2.86212e-06					38.6	0.05924											11936.2	0.46145
			38.7	2.24756e-06					38.7	0.05935											11936.4	0.47772
			38.8	1.7604e-06					38.8	0.05944											11936.6	0.46458
			38.9	1.37527e-06					38.9	0.05952											11936.8	0.47822
			39	1.07162e-06					39	0.05959											11937	0.46274
			39.1	8.32851e-07					39.1	0.05964											11937.2	0.47573
			39.2	6.45612e-07					39.2	0.05968											11937.4	0.47898
			39.3	4.99174e-07					39.3	0.05971											11937.6	0.49118
			39.4	3.84954e-07					39.4	0.05972											11937.8	0.47362
			39.5	2.96103e-07					39.5	0.05972											11938	0.47999
			39.6	2.2717e-07					39.6	0.05971											11938.1	0.48405
			39.7	1.73835e-07					39.7	0.05969											11938.3	0.45612
			39.8	1.32678e-07					39.8	0.05965											11938.5	0.47576
			39.9	1.01004e-07					39.9	0.05959											11938.7	0.46803
			40	7.66921e-08					40	0.05953											11938.9	0.47887
			40.1	5.80819e-08					40.1	0.05945											11939.1	0.47495
			40.2	4.3874e-08					40.2	0.05935											11939.3	0.46639
			40.3	3.3056e-08					40.3	0.05925											11939.5	0.46384
			40.4	2.4841e-08					40.4	0.05913											11939.7	0.46843
			40.5	1.86193e-08					40.5	0.059											11939.9	0.46879
			40.6	1.39199e-08					40.6	0.05885											11940.1	0.46109
			40.7	1.03796e-08					40.7	0.05869											11940.3	0.44494
			40.8	7.7198e-09					40.8	0.05852											11940.5	0.46302
			40.9	5.72672e-09					40.9	0.05834											11940.7	0.47588
			41	4.23723e-09					41	0.05814											11940.9	0.45438
			41.1	3.12704e-09					41.1	0.05793											11941.1	0.45316
			41.2	2.30177e-09					41.2	0.05771											11941.3	0.46014
			41.3	1.68992e-09					41.3	0.05748											11941.5	0.45534
			41.4	1.23751e-09					41.4	0.05724											11941.7	0.45431
			41.5	9.03867e-10					41.5	0.05698											11941.9	0.44757
			41.6	6.58473e-10					41.6	0.05672											11942.1	0.4687
			41.7	4.78462e-10					41.7	0.05644											11942.2	0.4511
			41.8	3.46763e-10					41.8	0.05615											11942.4	0.44999
			41.9	2.50665e-10					41.9	0.05585											11942.6	0.44822
			42	1.80731e-10					42	0.05553											11942.8	0.45052
			42.1	1.29971e-10					42.1	0.05521											11943	0.45957
			42.2	9.3226e-11					42.2	0.05488											11943.2	0.45056
			42.3	6.66966e-11					42.3	0.05454											11943.4	0.45716
			42.4	4.75934e-11					42.4	0.05418											11943.6	0.47795
			42.5	3.38739e-11					42.5	0.05382											11943.8	0.46795
			42.6	2.4047e-11					42.6	0.05345											11944	0.4669
			42.7	1.70267e-11					42.7	0.05306											11944.2	0.45943
			42.8	1.20248e-11					42.8	0.05267											11944.4	0.46725
			42.9	8.47038e-12					42.9	0.05227											11944.6	0.4759
			43	5.95118e-12					43	0.05187											11944.8	0.48628
			43.1	4.17041e-12					43.1	0.05145											11945	0.47246
			43.2	2.91495e-12					43.2	0.05102											11945.2	0.49106
			43.3	2.03217e-12					43.3	0.05059											11945.4	0.48344
			43.4	1.41307e-12					43.4	0.05015											11945.6	0.51119
			43.5	9.80044e-13					43.5	0.0497											11945.8	0.50948
			43.6	6.77958e-13					43.6	0.04925											11946	0.50839
			43.7	4.67774e-13					43.7	0.04879											11946.2	0.52175
			43.8	3.21918e-13					43.8	0.04832											11946.4	0.51831
			43.9	2.20969e-13					43.9	0.04785											11946.5	0.52695
			44	1.51284e-13					44	0.04737											11946.7	0.53917
			44.1	1.03307e-13					44.1	0.04688											11946.9	0.54058
			44.2	7.03632e-14					44.2	0.04639											11947.1	0.54607
			44.3	4.78009e-14					44.3	0.04589											11947.3	0.56375
			44.4	3.23894e-14					44.4	0.04539											11947.5	0.56233
			44.5	2.189e-14					44.5	0.04489											11947.7	0.57119
			44.6	1.47559e-14					44.6	0.04438											11947.9	0.57528
			44.7	9.9211e-15					44.7	0.04386											11948.1	0.58565
			44.8	6.65321e-15					44.8	0.04334											11948.3	0.58969
			44.9	4.45019e-15					44.9	0.04282											11948.5	0.58669
			45	2.96895e-15					45	0.0423											11948.7	0.5845
			45.1	1.97562e-15					45.1	0.04177											11948.9	0.60565
			45.2	1.31123e-15					45.2	0.04124											11949.1	0.61796
			45.3	8.68024e-16					45.3	0.04071											11949.3	0.6347
			45.4	5.73139e-16					45.4	0.04017											11949.5	0.63314
			45.5	3.77455e-16					45.5	0.03964											11949.7	0.63233
			45.6	2.4794e-16					45.6	0.0391											11949.9	0.6384
			45.7	1.62444e-16					45.7	0.03856											11950.1	0.64856
			45.8	1.06154e-16					45.8	0.03802											11950.3	0.66134
			45.9	6.91905e-17					45.9	0.03748											11950.5	0.6828
			46	4.49813e-17					46	0.03694											11950.6	0.68086
			46.1	2.91672e-17					46.1	0.03639											11950.8	0.67864
			46.2	1.88639e-17					46.2	0.03585											11951	0.70555
			46.3	1.21688e-17					46.3	0.03531											11951.2	0.6965
			46.4	7.82956e-18					46.4	0.03477											11951.4	0.70946
			46.5	5.02463e-18					46.5	0.03423											11951.6	0.72397
			46.6	3.21623e-18					46.6	0.03369											11951.8	0.72873
			46.7	2.05337e-18					46.7	0.03315											11952	0.72973
			46.8	1.30756e-18					46.8	0.03261											11952.2	0.73966
			46.9	8.30488e-19					46.9	0.03207											11952.4	0.757
			47	5.26116e-19					47	0.03154											11952.6	0.75375
			47.1	3.32434e-19					47.1	0.03101											11952.8	0.75777
			47.2	2.0951e-19					47.2	0.03048											11953	0.77623
			47.3	1.31699e-19					47.3	0.02995											11953.2	0.79685
			47.4	8.25723e-20					47.4	0.02942											11953.4	0.79367
			47.5	5.16372e-20					47.5	0.0289											11953.6	0.80459
			47.6	3.22083e-20					47.6	0.02838											11953.8	0.81493
			47.7	2.00378e-20					47.7	0.02786											11954	0.81357
			47.8	1.24339e-20					47.8	0.02735											11954.2	0.82948
			47.9	7.69556e-21					47.9	0.02684											11954.4	0.83974
			48	4.75062e-21					48	0.02633											11954.6	0.85458
			48.1	2.92507e-21					48.1	0.02583											11954.8	0.85943
			48.2	1.79638e-21					48.2	0.02533											11954.9	0.85711
			48.3	1.10036e-21					48.3	0.02484											11955.1	0.88136
			48.4	6.72281e-22					48.4	0.02435											11955.3	0.88573
			48.5	4.09677e-22					48.5	0.02386											11955.5	0.88313
			48.6	2.49005e-22					48.6	0.02338											11955.7	0.89844
			48.7	1.50956e-22					48.7	0.0229											11955.9	0.91379
			48.8	9.1279e-23					48.8	0.02243											11956.1	0.9207
			48.9	5.50512e-23					48.9	0.02196											11956.3	0.91984
			49	3.3116e-23					49	0.0215											11956.5	0.94306
			49.1	1.98695e-23					49.1	0.02104											11956.7	0.94045
			49.2	1.18908e-23					49.2	0.02059											11956.9	0.94869
			49.3	7.09758e-24					49.3	0.02014											11957.1	0.94315
			49.4	4.22559e-24					49.4	0.0197											11957.3	0.94649
			49.5	2.50923e-24					49.5	0.01926											11957.5	0.9572
			49.6	1.48617e-24					49.6	0.01883											11957.7	0.9659
			49.7	8.77958e-25					49.7	0.01841											11957.9	0.96455
			49.8	5.17315e-25					49.8	0.01799											11958.1	0.95195
			49.9	3.04027e-25					49.9	0.01757											11958.3	0.96981
			50	1.78216e-25					50	0.01716											11958.5	0.96896
			50.1	1.04197e-25					50.1	0.01676											11958.7	0.98025
			50.2	6.07634e-26					50.2	0.01636											11958.9	0.98444
			50.3	3.53431e-26					50.3	0.01597											11959	0.98669
			50.4	2.05042e-26					50.4	0.01559											11959.2	0.98447
			50.5	1.18647e-26					50.5	0.01521											11959.4	0.98881
			50.6	6.84776e-27					50.6	0.01483											11959.6	0.99654
			50.7	3.94199e-27					50.7	0.01447											11959.8	0.98655
			50.8	2.26339e-27					50.8	0.0141											11960	0.97973
			50.9	1.29622e-27					50.9	0.01375											11960.2	1
			51	7.40413e-28					51	0.0134											11960.4	0.99004
			51.1	4.21838e-28					51.1	0.01305											11960.6	0.97099
			51.2	2.39714e-28					51.2	0.01272											11960.8	0.99197
			51.3	1.35868e-28					51.3	0.01238											11961	0.98298
			51.4	7.68101e-29					51.4	0.01206											11961.2	0.98189
			51.5	4.33107e-29					51.5	0.01174											11961.4	0.9975
			51.6	2.43583e-29					51.6	0.01142											11961.6	0.99427
			51.7	1.3664e-29					51.7	0.01112											11961.8	0.98005
			51.8	7.64508e-30					51.8	0.01081											11962	0.98082
			51.9	4.26642e-30					51.9	0.01052											11962.2	0.98279
			52	2.37477e-30					52	0.01023											11962.4	0.99093
			52.1	1.31842e-30					52.1	0.00994											11962.6	0.9754
			52.2	7.30071e-31					52.2	0.00966											11962.8	0.97888
			52.3	4.03228e-31					52.3	0.00939											11963	0.97398
			52.4	2.22133e-31					52.4	0.00912											11963.1	0.95908
			52.5	1.22054e-31					52.5	0.00886											11963.3	0.98737
			52.6	6.68909e-32					52.6	0.0086											11963.5	0.97577
			52.7	3.65643e-32					52.7	0.00835											11963.7	0.96318
			52.8	1.99354e-32					52.8	0.00811											11963.9	0.95393
			52.9	1.0841e-32					52.9	0.00787											11964.1	0.97344
			53	5.88014e-33					53	0.00763											11964.3	0.96655
			53.1	3.18115e-33					53.1	0.0074											11964.5	0.96316
			53.2	1.71655e-33					53.2	0.00718											11964.7	0.96931
			53.3	9.23855e-34					53.3	0.00696											11964.9	0.97554
			53.4	4.95939e-34					53.4	0.00675											11965.1	0.97757
			53.5	2.65539e-34					53.5	0.00654											11965.3	0.9579
			53.6	1.4181e-34					53.6	0.00634											11965.5	0.97134
			53.7	7.55368e-35					53.7	0.00614											11965.7	0.96527
			53.8	4.01317e-35					53.8	0.00594											11965.9	0.95656
			53.9	2.12664e-35					53.9	0.00576											11966.1	0.96649
			54	1.12402e-35					54	0.00557											11966.3	0.96348
			54.1	5.9256e-36					54.1	0.00539											11966.5	0.95929
			54.2	3.11578e-36					54.2	0.00522											11966.7	0.96953
			54.3	1.63409e-36					54.3	0.00505											11966.9	0.96634
			54.4	8.54796e-37					54.4	0.00488											11967.1	0.95402
			54.5	4.4599e-37					54.5	0.00472											11967.2	0.96001
			54.6	2.32094e-37					54.6	0.00456											11967.4	0.95482
			54.7	1.2047e-37					54.7	0.00441											11967.6	0.95642
			54.8	6.23692e-38					54.8	0.00426											11967.8	0.95206
			54.9	3.2206e-38					54.9	0.00412											11968	0.95722
			55	1.65875e-38					55	0.00398											11968.2	0.94313
			55.1	8.52119e-39					55.1	0.00384											11968.4	0.94192
			55.2	4.36613e-39					55.2	0.00371											11968.6	0.9547
			55.3	2.23135e-39					55.3	0.00358											11968.8	0.93403
			55.4	1.13741e-39					55.4	0.00345											11969	0.93077
			55.5	5.78284e-40					55.5	0.00333											11969.2	0.93198
			55.6	2.93253e-40					55.6	0.00321											11969.4	0.92755
			55.7	1.48327e-40					55.7	0.0031											11969.6	0.92187
			55.8	7.48293e-41					55.8	0.00299											11969.8	0.9062
			55.9	3.76531e-41					55.9	0.00288											11970	0.9111
			56	1.88976e-41					56	0.00278											11970.2	0.91087
			56.1	9.45994e-42					56.1	0.00267											11970.4	0.88228
			56.2	4.72331e-42					56.2	0.00258											11970.6	0.89108
			56.3	2.35223e-42					56.3	0.00248											11970.8	0.86938
			56.4	1.1684e-42					56.4	0.00239											11971	0.87014
			56.5	5.78864e-43					56.5	0.0023											11971.2	0.87092
			56.6	2.86048e-43					56.6	0.00221											11971.4	0.85899
			56.7	1.40987e-43					56.7	0.00213											11971.5	0.84444
			56.8	6.93096e-44					56.8	0.00205											11971.7	0.83595
			56.9	3.39848e-44					56.9	0.00197											11971.9	0.8355
			57	1.66208e-44					57	0.00189											11972.1	0.82781
			57.1	8.10766e-45					57.1	0.00182											11972.3	0.82354
			57.2	3.94471e-45					57.2	0.00175											11972.5	0.82861
			57.3	1.91431e-45					57.3	0.00168											11972.7	0.81088
			57.4	9.26582e-46					57.4	0.00162											11972.9	0.80767
			57.5	4.47334e-46					57.5	0.00155											11973.1	0.78418
			57.6	2.15406e-46					57.6	0.00149											11973.3	0.76744
			57.7	1.03456e-46					57.7	0.00143											11973.5	0.76582
			57.8	4.95604e-47					57.8	0.00137											11973.7	0.76405
			57.9	2.36803e-47					57.9	0.00132											11973.9	0.77031
			58	1.12854e-47					58	0.00126											11974.1	0.75923
			58.1	5.36442e-48					58.1	0.00121											11974.3	0.73319
			58.2	2.54334e-48					58.2	0.00116											11974.5	0.7394
			58.3	1.20271e-48					58.3	0.00111											11974.7	0.72546
			58.4	5.67279e-49					58.4	0.00107											11974.9	0.72571
			58.5	2.66875e-49					58.5	0.00102											11975.1	0.70538
			58.6	1.25226e-49					58.6	0.000980786											11975.3	0.70686
			58.7	5.86079e-50					58.7	0.000939477											11975.5	0.71287
			58.8	2.73587e-50					58.8	0.000899706											11975.6	0.69344
			58.9	1.27383e-50					58.9	0.000861426											11975.8	0.68691
			59	5.91564e-51					59	0.000824589											11976	0.67744
			59.1	2.74012e-51					59.1	0.000789151											11976.2	0.66344
			59.2	1.26594e-51					59.2	0.000755066											11976.4	0.66304
			59.3	5.83355e-52					59.3	0.000722292											11976.6	0.66205
			59.4	2.6812e-52					59.4	0.000690786											11976.8	0.65787
			59.5	1.22914e-52					59.5	0.000660506											11977	0.64501
			59.6	5.62018e-53					59.6	0.000631411											11977.2	0.64458
			59.7	2.56316e-53					59.7	0.000603463											11977.4	0.64402
			59.8	1.16594e-53					59.8	0.000576623											11977.6	0.64734
			59.9	5.28997e-54					59.9	0.000550853											11977.8	0.63062
			60	2.3939e-54					60	0.000526116											11978	0.63017
			60.1	1.08053e-54					60.1	0.000502378											11978.2	0.63253
			60.2	4.86454e-55					60.2	0.000479604											11978.4	0.63201
			60.3	2.18436e-55					60.3	0.000457759											11978.6	0.61555
			60.4	9.78322e-56					60.4	0.000436811											11978.8	0.61533
			60.5	4.37035e-56					60.5	0.000416729											11979	0.6273
			60.6	1.94727e-56					60.6	0.000397481											11979.2	0.62019
			60.7	8.65393e-57					60.7	0.000379036											11979.4	0.61268
			60.8	3.83598e-57					60.8	0.000361367											11979.6	0.61401
			60.9	1.69596e-57					60.9	0.000344444											11979.8	0.60527
			61	7.47878e-58					61	0.00032824											11979.9	0.60185
			61.1	3.28944e-58					61.1	0.000312729											11980.1	0.60253
			61.2	1.44308e-58					61.2	0.000297883											11980.3	0.59553
			61.3	6.31442e-59					61.3	0.000283679											11980.5	0.59208
			61.4	2.75584e-59					61.4	0.000270091											11980.7	0.59188
			61.5	1.19964e-59					61.5	0.000257097											11980.9	0.57961
			61.6	5.20862e-60					61.6	0.000244673											11981.1	0.58534
			61.7	2.25565e-60					61.7	0.000232797											11981.3	0.56844
			61.8	9.74307e-61					61.8	0.000221448											11981.5	0.5724
			61.9	4.19756e-61					61.9	0.000210605											11981.7	0.56019
			62	1.80374e-61					62	0.000200248											11981.9	0.56623
			62.1	7.73086e-62					62.1	0.000190358											11982.1	0.55639
			62.2	3.30489e-62					62.2	0.000180915											11982.3	0.56195
			62.3	1.40917e-62					62.3	0.000171903											11982.5	0.54956
			62.4	5.99301e-63					62.4	0.000163302											11982.7	0.53399
			62.5	2.54216e-63					62.5	0.000155098											11982.9	0.52742
			62.6	1.07557e-63					62.6	0.000147272											11983.1	0.52329
			62.7	4.53888e-64					62.7	0.00013981											11983.3	0.51756
			62.8	1.91045e-64					62.8	0.000132697											11983.5	0.5238
			62.9	8.02044e-65					62.9	0.000125917											11983.7	0.51171
			63	3.35844e-65					63	0.000119456											11983.9	0.52014
			63.1	1.40266e-65					63.1	0.000113302											11984	0.50603
			63.2	5.84312e-66					63.2	0.000107441											11984.2	0.50865
			63.3	2.4278e-66					63.3	0.00010186											11984.4	0.50499
			63.4	1.00614e-66					63.4	9.65474e-05											11984.6	0.50444
			63.5	4.15888e-67					63.5	9.14914e-05											11984.8	0.46589
			63.6	1.71464e-67					63.6	8.66807e-05											11985	0.49671
			63.7	7.05092e-68					63.7	8.21045e-05											11985.2	0.4885
			63.8	2.89197e-68					63.8	7.77525e-05											11985.4	0.47401
			63.9	1.18309e-68					63.9	7.36147e-05											11985.6	0.46527
			64	4.82748e-69					64	6.96815e-05											11985.8	0.45204
			64.1	1.96471e-69					64.1	6.59436e-05											11986	0.44457
			64.2	7.97538e-70					64.2	6.23922e-05											11986.2	0.45357
			64.3	3.2291e-70					64.3	5.90189e-05											11986.4	0.43946
			64.4	1.30403e-70					64.4	5.58155e-05											11986.6	0.44542
			64.5	5.25254e-71					64.5	5.27741e-05											11986.8	0.42669
			64.6	2.11022e-71					64.6	4.98872e-05											11987	0.42734
			64.7	8.45595e-72					64.7	4.71477e-05											11987.2	0.43685
			64.8	3.37966e-72					64.8	4.45487e-05											11987.4	0.42598
			64.9	1.34729e-72					64.9	4.20834e-05											11987.6	0.41869
			65	5.35702e-73					65	3.97457e-05											11987.8	0.4065
			65.1	2.12453e-73					65.1	3.75295e-05											11988	0.39336
			65.2	8.40385e-74					65.2	3.54289e-05											11988.1	0.40739
			65.3	3.31566e-74					65.3	3.34383e-05											11988.3	0.39268
			65.4	1.30478e-74					65.4	3.15525e-05											11988.5	0.38768
			65.5	5.12132e-75					65.5	2.97664e-05											11988.7	0.38728
			65.6	2.00494e-75					65.6	2.80752e-05											11988.9	0.37982
			65.7	7.82887e-76					65.7	2.6474e-05											11989.1	0.37507
			65.8	3.0491e-76					65.8	2.49586e-05											11989.3	0.36291
			65.9	1.18446e-76					65.9	2.35247e-05											11989.5	0.37398
			66	4.58929e-77					66	2.21682e-05											11989.7	0.35538
			66.1	1.77356e-77					66.1	2.08852e-05											11989.9	0.35634
			66.2	6.83635e-78					66.2	1.9672e-05											11990.1	0.34294
			66.3	2.62832e-78					66.3	1.85252e-05											11990.3	0.35092
			66.4	1.00788e-78					66.4	1.74413e-05											11990.5	0.33253
			66.5	3.85491e-79					66.5	1.64172e-05											11990.7	0.32477
			66.6	1.47061e-79					66.6	1.54497e-05											11990.9	0.32508
			66.7	5.59571e-80					66.7	1.4536e-05											11991.1	0.31327
			66.8	2.12368e-80					66.8	1.36733e-05											11991.3	0.30399
			66.9	8.03897e-81					66.9	1.28589e-05											11991.5	0.31821
			67	3.0352e-81					67	1.20902e-05											11991.7	0.3054
			67.1	1.14301e-81					67.1	1.1365e-05											11991.9	0.29899
			67.2	4.29329e-82					67.2	1.06809e-05											11992.1	0.29339
			67.3	1.60844e-82					67.3	1.00357e-05											11992.2	0.28936
			67.4	6.01032e-83					67.4	9.42739e-06											11992.4	0.28427
			67.5	2.24009e-83					67.5	8.85395e-06											11992.6	0.28243
			67.6	8.32741e-84					67.6	8.31353e-06											11992.8	0.2768
			67.7	3.08767e-84					67.7	7.80435e-06											11993	0.27379
			67.8	1.1419e-84					67.8	7.32471e-06											11993.2	0.27476
			67.9	4.21211e-85					67.9	6.87301e-06											11993.4	0.2678
			68	1.54971e-85					68	6.44771e-06											11993.6	0.25842
			68.1	5.68688e-86					68.1	6.04738e-06											11993.8	0.25495
			68.2	2.0815e-86					68.2	5.67064e-06											11994	0.26073
			68.3	7.59895e-87					68.3	5.31617e-06											11994.2	0.2528
			68.4	2.76699e-87					68.4	4.98274e-06											11994.4	0.24818
			68.5	1.00493e-87					68.5	4.66918e-06											11994.6	0.25092
			68.6	3.64035e-88					68.6	4.37437e-06											11994.8	0.25054
			68.7	1.3153e-88					68.7	4.09726e-06											11995	0.22795
			68.8	4.74007e-89					68.8	3.83684e-06											11995.2	0.23493
			68.9	1.7038e-89					68.9	3.59217e-06											11995.4	0.23066
			69	6.10844e-90					69	3.36235e-06											11995.6	0.23073
			69.1	2.18433e-90					69.1	3.14652e-06											11995.8	0.23354
			69.2	7.79078e-91					69.2	2.94389e-06											11996	0.22449
			69.3	2.77154e-91					69.3	2.75369e-06											11996.2	0.21556
			69.4	9.83414e-92					69.4	2.5752e-06											11996.4	0.21475
			69.5	3.48039e-92					69.5	2.40775e-06											11996.5	0.21292
			69.6	1.22856e-92					69.6	2.25067e-06											11996.7	0.19292
			69.7	4.32555e-93					69.7	2.10337e-06											11996.9	0.19711
			69.8	1.51901e-93					69.8	1.96527e-06											11997.1	0.20313
			69.9	5.32057e-94					69.9	1.83583e-06											11997.3	0.18584
			70	1.85879e-94					70	1.71453e-06											11997.5	0.19856
			70.1	6.4771e-95					70.1	1.60088e-06											11997.7	0.19623
			70.2	2.25116e-95					70.2	1.49444e-06											11997.9	0.17872
			70.3	7.80382e-96					70.3	1.39475e-06											11998.1	0.19613
			70.4	2.69827e-96					70.4	1.30143e-06											11998.3	0.18936
			70.5	9.30549e-97					70.5	1.21408e-06											11998.5	0.17646
			70.6	3.20088e-97					70.6	1.13233e-06											11998.7	0.18122
			70.7	1.09819e-97					70.7	1.05586e-06											11998.9	0.17742
			70.8	3.75801e-98					70.8	9.84325e-07											11999.1	0.17171
			70.9	1.28268e-98					70.9	9.17433e-07											11999.3	0.17562
			71	4.36668e-99					71	8.54896e-07											11999.5	0.1822
			71.1	1.48273e-99					71.1	7.96443e-07											11999.7	0.1644
			71.2	5.02169e-100					71.2	7.41821e-07											11999.9	0.17732
			71.3	1.69634e-100					71.3	6.90789e-07											12000.1	0.15578
			71.4	5.71549e-101					71.4	6.43125e-07											12000.3	0.16019
			71.5	1.92074e-101					71.5	5.98615e-07											12000.5	0.14817
			71.6	6.43816e-102					71.6	5.5706e-07											12000.6	0.15696
			71.7	2.15243e-102					71.7	5.18274e-07											12000.8	0.15658
			71.8	7.17752e-103					71.8	4.8208e-07											12001	0.15246
			71.9	2.38723e-103					71.9	4.48314e-07											12001.2	0.14837
			72	7.91939e-104					72	4.16819e-07											12001.4	0.14712
			72.1	2.62038e-104					72.1	3.8745e-07											12001.6	0.1518
			72.2	8.64797e-105					72.2	3.60069e-07											12001.8	0.1438
			72.3	2.84669e-105					72.3	3.34549e-07											12002	0.14706
			72.4	9.34634e-106					72.4	3.10768e-07											12002.2	0.12956
			72.5	3.06069e-106					72.5	2.88612e-07											12002.4	0.14051
			72.6	9.99709e-107					72.6	2.67976e-07											12002.6	0.12895
			72.7	3.2569e-107					72.7	2.48759e-07											12002.8	0.13017
			72.8	1.0583e-107					72.8	2.30869e-07											12003	0.12458
			72.9	3.42999e-108					72.9	2.14218e-07											12003.2	0.12822
			73	1.1088e-108					73	1.98723e-07											12003.4	0.12493
			73.1	3.57509e-109					73.1	1.84307e-07											12003.6	0.12095
			73.2	1.14974e-109					73.2	1.70899e-07											12003.8	0.11962
			73.3	3.68795e-110					73.3	1.58431e-07											12004	0.12148
			73.4	1.17991e-110					73.4	1.46839e-07											12004.2	0.11996
			73.5	3.76521e-111					73.5	1.36065e-07											12004.4	0.11464
			73.6	1.19841e-111					73.6	1.26054e-07											12004.6	0.12167
			73.7	3.8045e-112					73.7	1.16752e-07											12004.8	0.12521
			73.8	1.20466e-112					73.8	1.08113e-07											12004.9	0.11001
			73.9	3.80461e-113					73.9	1.00091e-07											12005.1	0.10789
			74	1.19848e-113					74	9.26432e-08											12005.3	0.10367
			74.1	3.76555e-114					74.1	8.57304e-08											12005.5	0.08903
			74.2	1.18005e-114					74.2	7.93156e-08											12005.7	0.10786
			74.3	3.68851e-115					74.3	7.33643e-08											12005.9	0.10205
			74.4	1.14994e-115					74.4	6.78444e-08											12006.1	0.09555
			74.5	3.57584e-116					74.5	6.27258e-08											12006.3	0.09086
			74.6	1.10906e-116					74.6	5.79803e-08											12006.5	0.08363
			74.7	3.43092e-117					74.7	5.35818e-08											12006.7	0.09594
			74.8	1.05862e-117					74.8	4.9506e-08											12006.9	0.09192
			74.9	3.25797e-118					74.9	4.57299e-08											12007.1	0.07542
			75	1.00007e-118					75	4.22323e-08											12007.3	0.08923
			75.1	3.06189e-119					75.1	3.89936e-08											12007.5	0.09752
			75.2	9.35028e-120					75.2	3.59951e-08											12007.7	0.0739
			75.3	2.84797e-120					75.3	3.32198e-08											12007.9	0.06677
			75.4	8.65214e-121					75.4	3.06515e-08											12008.1	0.0815
			75.5	2.62173e-121					75.5	2.82755e-08											12008.3	0.07654
			75.6	7.92369e-122					75.6	2.60778e-08											12008.5	0.06397
			75.7	2.3886e-122					75.7	2.40456e-08											12008.7	0.07318
			75.8	7.18184e-123					75.8	2.21667e-08											12008.9	0.072
			75.9	2.1538e-123					75.9	2.04301e-08											12009	0.07245
			76	6.44242e-124					76	1.88253e-08											12009.2	0.06851
			76.1	1.92207e-124					76.1	1.73427e-08											12009.4	0.07907
			76.2	5.71962e-125					76.2	1.59733e-08											12009.6	0.05922
			76.3	1.69762e-125					76.3	1.47087e-08											12009.8	0.06466
			76.4	5.02563e-126					76.4	1.35412e-08											12010	0.07881
			76.5	1.48394e-126					76.5	1.24635e-08											12010.2	0.05597
			76.6	4.37037e-127					76.6	1.14691e-08											12010.4	0.06278
			76.7	1.2838e-127					76.7	1.05516e-08											12010.6	0.05839
			76.8	3.76141e-128					76.8	9.70537e-09											12010.8	0.05414
			76.9	1.09921e-128					76.9	8.92499e-09											12011	0.05575
			77	3.20396e-129					77	8.20552e-09											12011.2	0.05549
			77.1	9.31473e-130					77.1	7.54235e-09											12011.4	0.05025
			77.2	2.70103e-130					77.2	6.93123e-09											12011.6	0.0559
			77.3	7.81205e-131					77.3	6.3682e-09											12011.8	0.05332
			77.4	2.2536e-131					77.4	5.84959e-09											12012	0.04655
			77.5	6.48432e-132					77.5	5.37201e-09											12012.2	0.04441
			77.6	1.86092e-132					77.6	4.93232e-09											12012.4	0.03562
			77.7	5.32682e-133					77.7	4.5276e-09											12012.6	0.04003
			77.8	1.52084e-133					77.8	4.15516e-09											12012.8	0.03833
			77.9	4.33089e-134					77.9	3.8125e-09											12013	0.05101
			78	1.23011e-134					78	3.49732e-09											12013.1	0.02568
			78.1	3.4849e-135					78.1	3.20747e-09											12013.3	0.03576
			78.2	9.84717e-136					78.2	2.94098e-09											12013.5	0.02907
			78.3	2.77529e-136					78.3	2.69604e-09											12013.7	0.03083
			78.4	7.80158e-137					78.4	2.47093e-09											12013.9	0.04569
			78.5	2.18742e-137					78.5	2.26412e-09											12014.1	0.03341
			78.6	6.11727e-138					78.6	2.07415e-09											12014.3	0.03682
			78.7	1.70632e-138					78.7	1.89969e-09											12014.5	0.03407
			78.8	4.74721e-139					78.8	1.73952e-09											12014.7	0.03249
			78.9	1.31732e-139					78.9	1.5925e-09											12014.9	0.02696
			79	3.64606e-140					79	1.45757e-09											12015.1	0.01012
			79.1	1.00654e-140					79.1	1.33378e-09											12015.3	0.0183
			79.2	2.77149e-141					79.2	1.22023e-09											12015.5	0.02433
			79.3	7.61154e-142					79.3	1.11609e-09											12015.7	0.03023
			79.4	2.08501e-142					79.4	1.02062e-09											12015.9	0.0215
			79.5	5.69665e-143					79.5	9.33098e-10											12016.1	0.03163
			79.6	1.55241e-143					79.6	8.52893e-10											12016.3	0.00859
			79.7	4.2196e-144					79.7	7.79408e-10											12016.5	0.01769
			79.8	1.14396e-144					79.8	7.12094e-10											12016.7	0.02917
			79.9	3.09334e-145					79.9	6.50448e-10											12016.9	0.02811
			80	8.34297e-146					80	5.94006e-10											12017.1	0.01668
			80.1	2.24434e-146					80.1	5.4234e-10											12017.2	0.02873
			80.2	6.02191e-147					80.2	4.95057e-10											12017.4	0.03056
			80.3	1.61159e-147					80.3	4.51794e-10											12017.6	0.02604
			80.4	4.30183e-148					80.4	4.1222e-10											12017.8	0.00949
			80.5	1.14532e-148					80.5	3.76029e-10											12018	0.02293
			80.6	3.04142e-149					80.6	3.42937e-10											12018.2	0.02555
			80.7	8.05569e-150					80.7	3.12688e-10											12018.4	0.01896
			80.8	2.12816e-150					80.8	2.85043e-10											12018.6	0.02236
			80.9	5.60768e-151					80.9	2.59784e-10											12018.8	0.01215
			81	1.4738e-151					81	2.3671e-10											12019	0.01942
			81.1	3.86339e-152					81.1	2.15638e-10											12019.2	0.02104
			81.2	1.01013e-152					81.2	1.96397e-10											12019.4	0.01422
			81.3	2.63426e-153					81.3	1.78833e-10											12019.6	0.01684
			81.4	6.85201e-154					81.4	1.62803e-10											12019.8	0.02909
			81.5	1.77768e-154					81.5	1.48177e-10											12020	0.03192
			81.6	4.60008e-155					81.6	1.34834e-10											12020.2	0.02114
			81.7	1.18728e-155					81.7	1.22666e-10											12020.4	0.01182
			81.8	3.05645e-156					81.8	1.11571e-10											12020.6	0.01416
			81.9	7.84798e-157					81.9	1.01456e-10											12020.8	0.02847
			82	2.0099e-157					82	9.2238e-11											12021	0.02525
			82.1	5.13413e-158					82.1	8.38385e-11											12021.2	0.02256
			82.2	1.30809e-158					82.2	7.61869e-11											12021.4	0.02123
			82.3	3.32415e-159					82.3	6.9218e-11											12021.5	0.01137
			82.4	8.42563e-160					82.4	6.28726e-11											12021.7	0.01642
			82.5	2.1301e-160					82.5	5.7096e-11											12021.9	0.00918
			82.6	5.37123e-161					82.6	5.18385e-11											12022.1	0.03508
			82.7	1.3509e-161					82.7	4.70547e-11											12022.3	0.0294
			82.8	3.38883e-162					82.8	4.27027e-11											12022.5	0.02122
			82.9	8.47915e-163					82.9	3.87445e-11											12022.7	0.03506
			83	2.11607e-163					83	3.51454e-11											12022.9	0.03013
			83.1	5.26727e-164					83.1	3.18734e-11											12023.1	0.0234
			83.2	1.30772e-164					83.2	2.88996e-11											12023.3	0.03431
			83.3	3.23835e-165					83.3	2.61973e-11											12023.5	0.02774
			83.4	7.99846e-166					83.4	2.37425e-11											12023.7	0.0189
			83.5	1.97045e-166					83.5	2.15128e-11											12023.9	0.02213
			83.6	4.84174e-167					83.6	1.94881e-11											12024.1	0.01034
			83.7	1.18663e-167					83.7	1.76501e-11											12024.3	0.02436
			83.8	2.90069e-168					83.8	1.59818e-11											12024.5	0.02711
			83.9	7.07239e-169					83.9	1.4468e-11											12024.7	0.01227
			84	1.71991e-169					84	1.30946e-11											12024.9	0.01878
			84.1	4.1718e-170					84.1	1.18489e-11											12025.1	0.02995
			84.2	1.00929e-170					84.2	1.07194e-11											12025.3	0.02901
			84.3	2.43548e-171					84.3	9.6953e-12											12025.5	0.03054
			84.4	5.86179e-172					84.4	8.7671e-12											12025.6	0.02543
			84.5	1.40719e-172					84.5	7.926e-12											12025.8	0.01516
			84.6	3.36938e-173					84.6	7.16398e-12											12026	0.03431
			84.7	8.0468e-174					84.7	6.47377e-12											12026.2	0.02979
			84.8	1.91678e-174					84.8	5.84875e-12											12026.4	0.01617
			84.9	4.55407e-175					84.9	5.28288e-12											12026.6	0.02387
			85	1.0792e-175					85	4.7707e-12											12026.8	0.02733
			85.1	2.55083e-176					85.1	4.30721e-12											12027	0.02201
			85.2	6.01361e-177					85.2	3.88787e-12											12027.2	0.02905
			85.3	1.41406e-177					85.3	3.50858e-12											12027.4	0.01444
			85.4	3.31645e-178					85.4	3.16557e-12											12027.6	0.00757
			85.5	7.75813e-179					85.5	2.85546e-12											12027.8	0.01803
			85.6	1.81016e-179					85.6	2.57516e-12											12028	0.02403
			85.7	4.21262e-180					85.7	2.32184e-12											12028.2	0.02036
			85.8	9.77833e-181					85.8	2.09298e-12											12028.4	0.00515
			85.9	2.26388e-181					85.9	1.88625e-12											12028.6	0.01685
			86	5.22778e-182					86	1.69956e-12											12028.8	0.0349
			86.1	1.20409e-182					86.1	1.53101e-12											12029	0.01706
			86.2	2.76614e-183					86.2	1.37886e-12											12029.2	0.01183
			86.3	6.33823e-184					86.3	1.24156e-12											12029.4	0.02843
			86.4	1.44856e-184					86.4	1.11767e-12											12029.6	0.02888
			86.5	3.30204e-185					86.5	1.00592e-12											12029.8	0.02331
			86.6	7.50765e-186					86.6	9.05146e-13											12029.9	0.01406
			86.7	1.70256e-186					86.7	8.14282e-13											12030.1	0.01818
			86.8	3.85102e-187					86.8	7.32375e-13											12030.3	0.02949
			86.9	8.68812e-188					86.9	6.5856e-13											12030.5	0.02725
			87	1.95502e-188					87	5.92051e-13											12030.7	0.00711
			87.1	4.38788e-189					87.1	5.3214e-13											12030.9	0.02562
			87.2	9.82276e-190					87.2	4.78185e-13											12031.1	0.02169
			87.3	2.19325e-190					87.3	4.29603e-13											12031.3	0.02449
			87.4	4.88449e-191					87.4	3.85871e-13											12031.5	0.02153
			87.5	1.08499e-191					87.5	3.46513e-13											12031.7	0.0327
			87.6	2.40387e-192					87.6	3.111e-13											12031.9	0.03423
			87.7	5.31215e-193					87.7	2.79243e-13											12032.1	0.01187
			87.8	1.17086e-193					87.8	2.50592e-13											12032.3	0.01319
			87.9	2.57406e-194					87.9	2.24831e-13											12032.5	0.0261
			88	5.64426e-195					88	2.01673e-13											12032.7	0.01377
			88.1	1.23444e-195					88.1	1.80859e-13											12032.9	0.00885
			88.2	2.69285e-196					88.2	1.62157e-13											12033.1	0.02847
			88.3	5.85907e-197					88.3	1.45357e-13											12033.3	0.02162
			88.4	1.27152e-197					88.4	1.30268e-13											12033.5	0.02122
			88.5	2.75227e-198					88.5	1.16719e-13											12033.7	0.02916
			88.6	5.94206e-199					88.6	1.04555e-13											12033.9	0.01664
			88.7	1.27955e-199					88.7	9.36388e-14											12034	0.00305
			88.8	2.74825e-200					88.8	8.38432e-14											12034.2	0.01147
			88.9	5.8875e-201					88.9	7.50555e-14											12034.4	0.01751
			89	1.258e-201					89	6.71738e-14											12034.6	0.02671
			89.1	2.68107e-202					89.1	6.01063e-14											12034.8	0.01716
			89.2	5.69915e-203					89.2	5.37703e-14											12035	0.02934
			89.3	1.20834e-203					89.3	4.80914e-14											12035.2	0.02144
			89.4	2.55531e-204					89.4	4.30027e-14											12035.4	0.01685
			89.5	5.38983e-205					89.5	3.84438e-14											12035.6	0.03136
			89.6	1.13392e-205					89.6	3.43605e-14											12035.8	0.02003
			89.7	2.37939e-206					89.7	3.0704e-14											12036	0.02134
			89.8	4.97997e-207					89.8	2.74305e-14											12036.2	0.02226
			89.9	1.03959e-207					89.9	2.45005e-14											12036.4	0.01888
			90	2.16459e-208					90	2.18786e-14											12036.6	0.01383
			90.1	4.49535e-209					90.1	1.95328e-14											12036.8	0.00554
			90.2	9.31167e-210					90.2	1.74347e-14											12037	0.00726
			90.3	1.92384e-210					90.3	1.55585e-14											12037.2	0.02337
			90.4	3.96447e-211					90.4	1.3881e-14											12037.4	0.02955
			90.5	8.14852e-212					90.5	1.23816e-14											12037.6	0.02804
			90.6	1.67051e-212					90.6	1.10418e-14											12037.8	0.02355
			90.7	3.41581e-213					90.7	9.84465e-15											12038	0.00137
			90.8	6.96652e-214					90.8	8.77537e-15											12038.1	0.01955
			90.9	1.41714e-214					90.9	7.82048e-15											12038.3	0.02922
			91	2.87533e-215					91	6.96793e-15											12038.5	0.01354
			91.1	5.81887e-216					91.1	6.20693e-15											12038.7	0.02209
			91.2	1.17453e-216					91.2	5.5278e-15											12038.9	0.01374
			91.3	2.36466e-217					91.3	4.92188e-15											12039.1	0.01344
			91.4	4.7484e-218					91.4	4.38139e-15											12039.3	0.0162
			91.5	9.51047e-219					91.5	3.89938e-15											12039.5	0.02315
			91.6	1.89991e-219					91.6	3.46962e-15											12039.7	0.0137
			91.7	3.78566e-220					91.7	3.08654e-15											12039.9	0.0196
			91.8	7.52359e-221					91.8	2.74513e-15											12040.1	0.01137
			91.9	1.49137e-221					91.9	2.44094e-15											12040.3	0.02032
			92	2.94864e-222					92	2.16997e-15											12040.5	0.01838
			92.1	5.81478e-223					92.1	1.92865e-15											12040.7	0.01224
			92.2	1.14373e-223					92.2	1.71379e-15											12040.9	0.01955
			92.3	2.24381e-224					92.3	1.52251e-15											12041.1	0.00761
			92.4	4.39064e-225					92.4	1.35229e-15											12041.3	0.02327
			92.5	8.5693e-226					92.5	1.20082e-15											12041.5	0.02844
			92.6	1.66816e-226					92.6	1.06609e-15											12041.7	0.02582
			92.7	3.23898e-227					92.7	9.46255e-16											12041.9	0.00601
			92.8	6.27269e-228					92.8	8.39704e-16											12042.1	0.01272
			92.9	1.21165e-228					92.9	7.44985e-16											12042.2	0.01831
			93	2.33439e-229					93	6.60802e-16											12042.4	0.02278
			93.1	4.48589e-230					93.1	5.86e-16											12042.6	0.02484
			93.2	8.59803e-231					93.2	5.19549e-16											12042.8	0.03333
			93.3	1.64371e-231					93.3	4.6053e-16											12043	0.00545
			93.4	3.13421e-232					93.4	4.08124e-16											12043.2	0.02162
			93.5	5.96084e-233					93.5	3.616e-16											12043.4	0.03283
			93.6	1.13074e-233					93.6	3.20309e-16											12043.6	0.02674
			93.7	2.13941e-234					93.7	2.83668e-16											12043.8	0.02106
			93.8	4.0374e-235					93.8	2.51163e-16											12044	0.01344
			93.9	7.59952e-236					93.9	2.22333e-16											12044.2	0.02536
			94	1.42674e-236					94	1.96767e-16											12044.4	0.03201
			94.1	2.67167e-237					94.1	1.74103e-16											12044.6	0.01645
			94.2	4.98994e-238					94.2	1.54015e-16											12044.8	0.02047
			94.3	9.29574e-239					94.3	1.36213e-16											12045	0.02546
			94.4	1.72722e-239					94.4	1.20443e-16											12045.2	0.0247
			94.5	3.20103e-240					94.5	1.06474e-16											12045.4	0.00621
			94.6	5.91708e-241					94.6	9.41045e-17											12045.6	0.00309
			94.7	1.09094e-241					94.7	8.31532e-17											12045.8	0.02061
			94.8	2.00618e-242					94.8	7.346e-17											12046	0.01446
			94.9	3.67973e-243					94.9	6.48821e-17											12046.2	0.01987
			95	6.73191e-244					95	5.7293e-17											12046.4	0.01655
			95.1	1.22839e-244					95.1	5.05803e-17											12046.5	0.02826
			95.2	2.23569e-245					95.2	4.4644e-17											12046.7	0.02137
			95.3	4.05846e-246					95.3	3.93956e-17											12046.9	0.02077
			95.4	7.34833e-247					95.4	3.47564e-17											12047.1	0.02575
			95.5	1.32706e-247					95.5	3.06567e-17											12047.3	0.01464
			95.6	2.3904e-248					95.6	2.70345e-17											12047.5	0.02249
			95.7	4.29464e-249					95.7	2.38349e-17											12047.7	0.02586
			95.8	7.69588e-250					95.8	2.10093e-17											12047.9	0.01498
			95.9	1.37552e-250					95.9	1.85145e-17											12048.1	0.0194
			96	2.45217e-251					96	1.63123e-17											12048.3	0.01979
			96.1	4.36024e-252					96.1	1.43688e-17											12048.5	0.03162
			96.2	7.73298e-253					96.2	1.26541e-17											12048.7	0.02875
			96.3	1.36792e-253					96.3	1.11414e-17											12048.9	0.01353
			96.4	2.41351e-254					96.4	9.80744e-18											12049.1	0.01355
			96.5	4.2473e-255					96.5	8.63122e-18											12049.3	0.00805
			96.6	7.45512e-256					96.6	7.59437e-18											12049.5	0.01586
			96.7	1.30518e-256					96.7	6.68057e-18											12049.7	0.01453
			96.8	2.27911e-257					96.8	5.87541e-18											12049.9	0.01074
			96.9	3.9695e-258					96.9	5.16613e-18											12050.1	0.02689
			97	6.89575e-259					97	4.54146e-18											12050.3	0.01785
			97.1	1.19482e-259					97.1	3.99142e-18											12050.5	0.0075
			97.2	2.06491e-260					97.2	3.50722e-18											12050.6	0.02131
			97.3	3.5594e-261					97.3	3.08107e-18											12050.8	0.00895
			97.4	6.11966e-262					97.4	2.70609e-18											12051	0.01984
			97.5	1.04943e-262					97.5	2.37621e-18											12051.2	0.02817
			97.6	1.79497e-263					97.6	2.08608e-18											12051.4	0.01315
			97.7	3.06222e-264					97.7	1.83096e-18											12051.6	0.01682
			97.8	5.21066e-265					97.8	1.60668e-18											12051.8	0.02226
			97.9	8.8435e-266					97.9	1.40956e-18											12052	0.02968
			98	1.49704e-266					98	1.23635e-18											12052.2	0.02377
			98.1	2.52765e-267					98.1	1.08418e-18											12052.4	0.0251
			98.2	4.25674e-268					98.2	9.50522e-19											12052.6	0.01323
			98.3	7.15012e-269					98.3	8.33156e-19											12052.8	0.01642
			98.4	1.19792e-269					98.4	7.30119e-19											12053	0.01584
			98.5	2.00177e-270					98.5	6.39681e-19											12053.2	0.02274
			98.6	3.33642e-271					98.6	5.6032e-19											12053.4	0.02223
			98.7	5.54653e-272					98.7	4.90694e-19											12053.6	0.01684
			98.8	9.19685e-273					98.8	4.29624e-19											12053.8	0.02883
			98.9	1.52101e-273					98.9	3.76071e-19											12054	0.02153
			99	2.50901e-274					99	3.29119e-19											12054.2	0.0154
			99.1	4.12809e-275					99.1	2.87964e-19											12054.4	0.02916
			99.2	6.77441e-276					99.2	2.51899e-19											12054.6	0.0177
			99.3	1.10884e-276					99.3	2.20302e-19											12054.8	0.01263
			99.4	1.81028e-277					99.4	1.92624e-19											12054.9	0.01489
			99.5	2.94778e-278					99.5	1.68387e-19											12055.1	0.01485
			99.6	4.78765e-279					99.6	1.47166e-19											12055.3	0.02034
			99.7	7.75579e-280					99.7	1.2859e-19											12055.5	0.01911
			99.8	1.25316e-280					99.8	1.12334e-19											12055.7	0.01926
			99.9	2.01958e-281					99.9	9.81115e-20											12055.9	0.02131
			100	3.24633e-282					100	8.56702e-20											12056.1	0.02099
																					12056.3	0.03476
																					12056.5	0.02388
																					12056.7	0.0186
																					12056.9	0.01267
																					12057.1	0.03051
																					12057.3	0.0331
																					12057.5	0.01991
																					12057.7	0.02441
																					12057.9	0.02406
																					12058.1	0.02385
																					12058.3	0.02275
																					12058.5	0.01773
																					12058.7	0.03012
																					12058.9	0.01431
																					12059	0.02049
																					12059.2	0.0159
																					12059.4	0.0221
																					12059.6	0.0227
																					12059.8	0.02353
																					12060	0.02144
																					12060.2	0.01163
																					12060.4	0.02885
																					12060.6	0.00543
																					12060.8	0.01681

## Sheet: Fig5
H378K					H378K/L405E/C416N					H378N					H378N/L405E/C416N					H378R					H378R/L405E/C416N
Distance (nm)	P(r)	Docked	Undocked		Distance (nm)	P(r)	Docked	Undocked		Distance (nm)	P(r)	Docked	Undocked		Distance (nm)	P(r)	Docked	Undocked		Distance (nm)	P(r)	Docked	Undocked		Distance (nm)	P(r)	Docked	Undocked
0.1	0	2.15075e-50	1.57999e-09		0.1	0	9.80691e-50	1.00394e-09		0.1	0	1.43805e-50	1.6738e-09		0.1	0	1.31366e-49	1.12049e-09		0.1	0	6.97361e-50	1.41198e-09		0.1	0	2.00622e-49	7.92918e-10
0.2	0	4.57394e-50	1.72546e-09		0.2	0	2.08561e-49	1.09637e-09		0.2	0	3.04852e-50	1.8279e-09		0.2	0	2.78483e-49	1.22365e-09		0.2	0	1.47834e-49	1.54197e-09		0.2	0	4.253e-49	8.65919e-10
0.3	0	9.70215e-50	1.88389e-09		0.3	0	4.42395e-49	1.19704e-09		0.3	0	6.44595e-50	1.99574e-09		0.3	0	5.88838e-49	1.336e-09		0.3	0	3.12588e-49	1.68356e-09		0.3	0	8.99277e-49	9.4543e-10
0.4	0	2.05268e-49	2.05641e-09		0.4	0	9.35974e-49	1.30666e-09		0.4	0	1.35946e-49	2.17851e-09		0.4	0	1.24187e-48	1.45835e-09		0.4	0	6.59251e-49	1.83774e-09		0.4	0	1.89658e-48	1.03201e-09
0.5	0	4.33163e-49	2.24423e-09		0.5	0	1.97512e-48	1.426e-09		0.5	0	2.85973e-49	2.37748e-09		0.5	0	2.61237e-48	1.59155e-09		0.5	0	1.38679e-48	2.00559e-09		0.5	0	3.98962e-48	1.12627e-09
0.6	0	9.11711e-49	2.44866e-09		0.6	0	4.15719e-48	1.55589e-09		0.6	0	6.0002e-49	2.59404e-09		0.6	0	5.48119e-48	1.73652e-09		0.6	0	2.90972e-48	2.18827e-09		0.6	0	8.3709e-48	1.22886e-09
0.7	0	1.91399e-48	2.6711e-09		0.7	0	8.72733e-48	1.69724e-09		0.7	0	1.2557e-48	2.82969e-09		0.7	0	1.14709e-47	1.89427e-09		0.7	0	6.08937e-48	2.38706e-09		0.7	0	1.75184e-47	1.34049e-09
0.8	0	4.00772e-48	2.9131e-09		0.8	0	1.82743e-47	1.85101e-09		0.8	0	2.62114e-48	3.08606e-09		0.8	0	2.39441e-47	2.06589e-09		0.8	0	1.27109e-47	2.60333e-09		0.8	0	3.65676e-47	1.46194e-09
0.9	0	8.37012e-48	3.17632e-09		0.9	0	3.81658e-47	2.01825e-09		0.9	0	5.45724e-48	3.3649e-09		0.9	0	4.98519e-47	2.25256e-09		0.9	0	2.64642e-47	2.83856e-09		0.9	0	7.61341e-47	1.59403e-09
1	0	1.74358e-47	3.46254e-09		1	0	7.95033e-47	2.20012e-09		1	0	1.13328e-47	3.66812e-09		1	0	1.03525e-46	2.45554e-09		1	0	5.49569e-47	3.09434e-09		1	0	1.58104e-46	1.73767e-09
1.1	0	3.62268e-47	3.77371e-09		1.1	0	1.65186e-46	2.39784e-09		1.1	0	2.34738e-47	3.99776e-09		1.1	0	2.14433e-46	2.67621e-09		1.1	0	1.13833e-46	3.37242e-09		1.1	0	3.27483e-46	1.89383e-09
1.2	0	7.50745e-47	4.11191e-09		1.2	0	3.42322e-46	2.61274e-09		1.2	0	4.84963e-47	4.35605e-09		1.2	0	4.43014e-46	2.91606e-09		1.2	0	2.35177e-46	3.67466e-09		1.2	0	6.76574e-46	2.06356e-09
1.3	0	1.55179e-46	4.47943e-09		1.3	0	7.07578e-46	2.84626e-09		1.3	0	9.99346e-47	4.74538e-09		1.3	0	9.12904e-46	3.17669e-09		1.3	0	4.8462e-46	4.0031e-09		1.3	0	1.39419e-45	2.248e-09
1.4	0	3.19924e-46	4.8787e-09		1.4	0	1.45878e-45	3.09996e-09		1.4	0	2.05402e-46	5.16836e-09		1.4	0	1.87635e-45	3.45984e-09		1.4	0	9.96069e-46	4.35991e-09		1.4	0	2.86557e-45	2.44838e-09
1.5	0	6.57868e-46	5.31237e-09		1.5	0	2.99973e-45	3.37552e-09		1.5	0	4.21088e-46	5.62778e-09		1.5	0	3.84664e-45	3.76739e-09		1.5	0	2.04201e-45	4.74747e-09		1.5	0	5.87462e-45	2.66601e-09
1.6	0	1.34929e-45	5.78329e-09		1.6	0	6.15247e-45	3.67474e-09		1.6	0	8.6104e-46	6.12666e-09		1.6	0	7.8656e-45	4.10135e-09		1.6	0	4.1755e-45	5.16831e-09		1.6	0	1.20124e-44	2.90234e-09
1.7	0	2.76027e-45	6.29455e-09		1.7	0	1.25862e-44	3.9996e-09		1.7	0	1.75612e-45	6.66827e-09		1.7	0	1.60422e-44	4.46392e-09		1.7	0	8.51607e-45	5.6252e-09		1.7	0	2.44997e-44	3.15892e-09
1.8	0	5.63211e-45	6.84947e-09		1.8	0	2.56811e-44	4.3522e-09		1.8	0	3.57245e-45	7.25613e-09		1.8	0	3.26343e-44	4.85745e-09		1.8	0	1.73241e-44	6.12111e-09		1.8	0	4.98393e-44	3.4374e-09
1.9	0	1.14622e-44	7.45163e-09		1.9	0	5.22649e-44	4.73482e-09		1.9	0	7.24868e-45	7.89405e-09		1.9	0	6.62167e-44	5.28449e-09		1.9	0	3.51515e-44	6.65925e-09		1.9	0	1.01127e-43	3.7396e-09
2	0	2.3267e-44	8.10492e-09		2	0	1.06092e-43	5.14992e-09		2	0	1.46701e-44	8.58613e-09		2	0	1.34011e-43	5.74779e-09		2	0	7.11406e-44	7.24307e-09		2	0	2.04663e-43	4.06745e-09
2.1	0	4.71074e-44	8.81351e-09		2.1	0	2.14799e-43	5.60017e-09		2.1	0	2.96133e-44	9.33679e-09		2.1	0	2.70518e-43	6.2503e-09		2.1	0	1.43606e-43	7.87631e-09		2.1	0	4.13136e-43	4.42306e-09
2.2	0	9.51293e-44	9.58191e-09		2.2	0	4.33767e-43	6.08841e-09		2.2	0	5.96242e-44	1.01508e-08		2.2	0	5.44668e-43	6.79522e-09		2.2	0	2.8914e-43	8.56299e-09		2.2	0	8.3182e-43	4.80868e-09
2.3	0	1.91609e-43	1.0415e-08		2.3	0	8.73691e-43	6.61773e-09		2.3	0	1.1974e-43	1.10333e-08		2.3	0	1.09383e-42	7.386e-09		2.3	0	5.80664e-43	9.30745e-09		2.3	0	1.6705e-42	5.22674e-09
2.4	0	3.8494e-43	1.13179e-08		2.4	0	1.75524e-42	7.19147e-09		2.4	0	2.39848e-43	1.19899e-08		2.4	0	2.19102e-42	8.02634e-09		2.4	0	1.16311e-42	1.01144e-08		2.4	0	3.34613e-42	5.67988e-09
2.5	0	7.71341e-43	1.22964e-08		2.5	0	3.51713e-42	7.81319e-09		2.5	0	4.79198e-43	1.30264e-08		2.5	0	4.37748e-42	8.72023e-09		2.5	0	2.32381e-42	1.09888e-08		2.5	0	6.68531e-42	6.17092e-09
2.6	0	1.54162e-42	1.33564e-08		2.6	0	7.02941e-42	8.48676e-09		2.6	0	9.54937e-43	1.41494e-08		2.6	0	8.72336e-42	9.472e-09		2.6	0	4.63084e-42	1.19361e-08		2.6	0	1.33224e-41	6.70291e-09
2.7	0	3.07314e-42	1.45046e-08		2.7	0	1.40128e-41	9.21633e-09		2.7	0	1.89808e-42	1.53658e-08		2.7	0	1.7339e-41	1.02863e-08		2.7	0	9.2045e-42	1.29622e-08		2.7	0	2.64802e-41	7.27914e-09
2.8	0	6.11033e-42	1.5748e-08		2.8	0	2.78617e-41	1.00064e-08		2.8	0	3.76302e-42	1.6683e-08		2.8	0	3.43752e-41	1.1168e-08		2.8	0	1.82483e-41	1.40734e-08		2.8	0	5.2498e-41	7.90312e-09
2.9	0	1.21178e-41	1.70941e-08		2.9	0	5.52542e-41	1.08617e-08		2.9	0	7.44113e-42	1.8109e-08		2.9	0	6.79747e-41	1.21227e-08		2.9	0	3.60848e-41	1.52764e-08		2.9	0	1.03811e-40	8.57867e-09
3	0	2.39694e-41	1.85511e-08		3	0	1.09295e-40	1.17875e-08		3	0	1.46765e-41	1.96526e-08		3	0	1.3407e-40	1.3156e-08		3	0	7.11716e-41	1.65785e-08		3	0	2.04752e-40	9.30989e-09
3.1	0	4.72899e-41	2.01279e-08		3.1	0	2.15631e-40	1.27894e-08		3.1	0	2.88726e-41	2.13229e-08		3.1	0	2.63751e-40	1.42741e-08		3.1	0	1.40014e-40	1.79875e-08		3.1	0	4.02803e-40	1.01012e-08
3.2	0	9.30584e-41	2.18337e-08		3.2	0	4.24324e-40	1.38733e-08		3.2	0	5.66541e-41	2.313e-08		3.2	0	5.17535e-40	1.54838e-08		3.2	0	2.74736e-40	1.95119e-08		3.2	0	7.90383e-40	1.09572e-08
3.3	0	1.8265e-40	2.36788e-08		3.3	0	8.32839e-40	1.50457e-08		3.3	0	1.10881e-40	2.50846e-08		3.3	0	1.0129e-39	1.67923e-08		3.3	0	5.37703e-40	2.11608e-08		3.3	0	1.5469e-39	1.18832e-08
3.4	0	3.57567e-40	2.5674e-08		3.4	0	1.63042e-39	1.63135e-08		3.4	0	2.16453e-40	2.71984e-08		3.4	0	1.9773e-39	1.82073e-08		3.4	0	1.04966e-39	2.29439e-08		3.4	0	3.01975e-39	1.28845e-08
3.5	0	6.9819e-40	2.78312e-08		3.5	0	3.18358e-39	1.76841e-08		3.5	0	4.21456e-40	2.94836e-08		3.5	0	3.85e-39	1.97371e-08		3.5	0	2.04379e-39	2.48717e-08		3.5	0	5.87974e-39	1.39671e-08
3.6	0	1.35977e-39	3.01628e-08		3.6	0	6.20023e-39	1.91657e-08		3.6	0	8.18504e-40	3.19536e-08		3.6	0	7.47704e-39	2.13906e-08		3.6	0	3.96923e-39	2.69554e-08		3.6	0	1.1419e-38	1.51372e-08
3.7	0	2.6414e-39	3.26825e-08		3.7	0	1.20441e-38	2.07667e-08		3.7	0	1.58552e-39	3.46229e-08		3.7	0	1.44837e-38	2.31775e-08		3.7	0	7.68875e-39	2.92071e-08		3.7	0	2.21196e-38	1.64017e-08
3.8	0	5.11773e-39	3.54047e-08		3.8	0	2.33357e-38	2.24964e-08		3.8	0	3.06338e-39	3.75067e-08		3.8	0	2.7984e-38	2.5108e-08		3.8	0	1.48555e-38	3.16398e-08		3.8	0	4.27374e-38	1.77678e-08
3.9	0	9.89004e-39	3.8345e-08		3.9	0	4.50962e-38	2.43647e-08		3.9	0	5.90355e-39	4.06216e-08		3.9	0	5.39289e-38	2.71932e-08		3.9	0	2.86285e-38	3.42675e-08		3.9	0	8.23606e-38	1.92434e-08
4	0	1.90631e-38	4.15202e-08		4	0	8.69235e-38	2.63822e-08		4	0	1.13476e-38	4.39854e-08		4	0	1.03661e-37	2.9445e-08		4	0	5.50289e-38	3.71051e-08		4	0	1.58311e-37	2.08369e-08
4.1	0	3.66494e-38	4.49483e-08		4.1	0	1.67113e-37	2.85605e-08		4.1	0	2.1756e-38	4.7617e-08		4.1	0	1.98741e-37	3.18761e-08		4.1	0	1.05503e-37	4.01686e-08		4.1	0	3.03519e-37	2.25573e-08
4.2	0	7.02775e-38	4.86485e-08		4.2	0	3.20449e-37	3.09116e-08		4.2	0	4.16039e-38	5.15369e-08		4.2	0	3.80052e-37	3.45002e-08		4.2	0	2.01752e-37	4.34753e-08		4.2	0	5.80417e-37	2.44142e-08
4.3	0	1.34413e-37	5.26415e-08		4.3	0	6.12892e-37	3.34488e-08		4.3	0	7.93541e-38	5.5767e-08		4.3	0	7.249e-37	3.73319e-08		4.3	0	3.84817e-37	4.70438e-08		4.3	0	1.10707e-36	2.64181e-08
4.4	0	2.56415e-37	5.69495e-08		4.4	0	1.16919e-36	3.61861e-08		4.4	0	1.50968e-37	6.03307e-08		4.4	0	1.3791e-36	4.0387e-08		4.4	0	7.32101e-37	5.08937e-08		4.4	0	2.10616e-36	2.85801e-08
4.5	0	4.87888e-37	6.15963e-08		4.5	0	2.22466e-36	3.91387e-08		4.5	0	2.86473e-37	6.52534e-08		4.5	0	2.61693e-36	4.36824e-08		4.5	0	1.38921e-36	5.50463e-08		4.5	0	3.99659e-36	3.09121e-08
4.6	0	9.25921e-37	6.66072e-08		4.6	0	4.22198e-36	4.23227e-08		4.6	0	5.42202e-37	7.05618e-08		4.6	0	4.95302e-36	4.7236e-08		4.6	0	2.62934e-36	5.95244e-08		4.6	0	7.56428e-36	3.34268e-08
4.7	0	1.75269e-36	7.20097e-08		4.7	0	7.99184e-36	4.57555e-08		4.7	0	1.02358e-36	7.62851e-08		4.7	0	9.35038e-36	5.10673e-08		4.7	0	4.9637e-36	6.43524e-08		4.7	0	1.428e-35	3.61381e-08
4.8	0	3.3091e-36	7.78329e-08		4.8	0	1.50887e-35	4.94556e-08		4.8	0	1.92735e-36	8.2454e-08		4.8	0	1.76064e-35	5.5197e-08		4.8	0	9.34643e-36	6.95564e-08		4.8	0	2.68885e-35	3.90604e-08
4.9	0	6.2315e-36	8.41082e-08		4.9	0	2.84142e-35	5.34429e-08		4.9	0	3.61978e-36	8.91019e-08		4.9	0	3.30667e-35	5.96472e-08		4.9	0	1.75536e-35	7.51643e-08		4.9	0	5.04996e-35	4.22097e-08
5	0	1.17045e-35	9.0869e-08		5	0	5.33696e-35	5.77388e-08		5	0	6.78085e-36	9.62641e-08		5	0	6.19431e-35	6.44418e-08		5	0	3.28828e-35	8.12063e-08		5	0	9.45998e-35	4.56026e-08
5.1	0	2.19273e-35	9.81513e-08		5.1	0	9.99835e-35	6.2366e-08		5.1	0	1.26697e-35	1.03979e-07		5.1	0	1.15738e-34	6.96062e-08		5.1	0	6.14401e-35	8.77142e-08		5.1	0	1.76756e-34	4.92572e-08
5.2	0	4.09729e-35	1.05994e-07		5.2	0	1.86827e-34	6.7349e-08		5.2	0	2.36119e-35	1.12287e-07		5.2	0	2.15695e-34	7.51677e-08		5.2	0	1.14503e-34	9.47224e-08		5.2	0	3.2941e-34	5.31928e-08
5.3	0	7.63632e-35	1.14437e-07		5.3	0	3.48198e-34	7.27138e-08		5.3	0	4.3891e-35	1.21231e-07		5.3	0	4.00945e-34	8.11553e-08		5.3	0	2.12844e-34	1.02268e-07		5.3	0	6.12325e-34	5.743e-08
5.4	0	1.41954e-34	1.23525e-07		5.4	0	6.47276e-34	7.84884e-08		5.4	0	8.1377e-35	1.30858e-07		5.4	0	7.43379e-34	8.76002e-08		5.4	0	3.94627e-34	1.10389e-07		5.4	0	1.13529e-33	6.19908e-08
5.5	0	2.63201e-34	1.33304e-07		5.5	0	1.20013e-33	8.47025e-08		5.5	0	1.5049e-34	1.41219e-07		5.5	0	1.37473e-33	9.45358e-08		5.5	0	7.29783e-34	1.19129e-07		5.5	0	2.09949e-33	6.68988e-08
5.6	0	4.86746e-34	1.43826e-07		5.6	0	2.21945e-33	9.13882e-08		5.6	0	2.77585e-34	1.52365e-07		5.6	0	2.53574e-33	1.01998e-07		5.6	0	1.34611e-33	1.28532e-07		5.6	0	3.8726e-33	7.21792e-08
5.7	0	8.97831e-34	1.55144e-07		5.7	0	4.0939e-33	9.85794e-08		5.7	0	5.10699e-34	1.64355e-07		5.7	0	4.66524e-33	1.10024e-07		5.7	0	2.47657e-33	1.38646e-07		5.7	0	7.12477e-33	7.78589e-08
5.8	0	1.65182e-33	1.67314e-07		5.8	0	7.53191e-33	1.06313e-07		5.8	0	9.37161e-34	1.77248e-07		5.8	0	8.56097e-33	1.18655e-07		5.8	0	4.54464e-33	1.49523e-07		5.8	0	1.30744e-32	8.39667e-08
5.9	0	3.03115e-33	1.80399e-07		5.9	0	1.38213e-32	1.14627e-07		5.9	0	1.71532e-33	1.9111e-07		5.9	0	1.56695e-32	1.27934e-07		5.9	0	8.31821e-33	1.61216e-07		5.9	0	2.39305e-32	9.05334e-08
6	0	5.54788e-33	1.94464e-07		6	0	2.5297e-32	1.23564e-07		6	0	3.13153e-33	2.0601e-07		6	0	2.86065e-32	1.37909e-07		6	0	1.51859e-32	1.73785e-07		6	0	4.36881e-32	9.75918e-08
6.1	0	1.0128e-32	2.09578e-07		6.1	0	4.61813e-32	1.33168e-07		6.1	0	5.70228e-33	2.22022e-07		6.1	0	5.20904e-32	1.48627e-07		6.1	0	2.76525e-32	1.87292e-07		6.1	0	7.95527e-32	1.05177e-07
6.2	0	1.84415e-32	2.25817e-07		6.2	0	8.4089e-32	1.43486e-07		6.2	0	1.03567e-32	2.39224e-07		6.2	0	9.46087e-32	1.60143e-07		6.2	0	5.02236e-32	2.01804e-07		6.2	0	1.44487e-31	1.13326e-07
6.3	0	3.34924e-32	2.43259e-07		6.3	0	1.52717e-31	1.54568e-07		6.3	0	1.87619e-32	2.57702e-07		6.3	0	1.7139e-31	1.72513e-07		6.3	0	9.09833e-32	2.17391e-07		6.3	0	2.61748e-31	1.22079e-07
6.4	0	6.06696e-32	2.6199e-07		6.4	0	2.76639e-31	1.6647e-07		6.4	0	3.3901e-32	2.77544e-07		6.4	0	3.09685e-31	1.85796e-07		6.4	0	1.64398e-31	2.3413e-07		6.4	0	4.72953e-31	1.31479e-07
6.5	0	1.09616e-31	2.82099e-07		6.5	0	4.99822e-31	1.79248e-07		6.5	0	6.10982e-32	2.98848e-07		6.5	0	5.58132e-31	2.00057e-07		6.5	0	2.96287e-31	2.52101e-07		6.5	0	8.52382e-31	1.41571e-07
6.6	0	1.97538e-31	3.03684e-07		6.6	0	9.00727e-31	1.92963e-07		6.6	0	1.09831e-31	3.21715e-07		6.6	0	1.00331e-30	2.15364e-07		6.6	0	5.32611e-31	2.71391e-07		6.6	0	1.53226e-30	1.52404e-07
6.7	0	3.55062e-31	3.26848e-07		6.7	0	1.619e-30	2.07681e-07		6.7	0	1.96926e-31	3.46253e-07		6.7	0	1.79892e-30	2.31791e-07		6.7	0	9.54967e-31	2.92091e-07		6.7	0	2.74732e-30	1.64028e-07
6.8	0	6.36553e-31	3.51699e-07		6.8	0	2.90253e-30	2.23472e-07		6.8	0	3.52178e-31	3.7258e-07		6.8	0	3.21715e-30	2.49415e-07		6.8	0	1.70784e-30	3.143e-07		6.8	0	4.91325e-30	1.765e-07
6.9	0	1.13826e-30	3.78355e-07		6.9	0	5.19019e-30	2.40409e-07		6.9	0	6.28207e-31	4.00819e-07		6.9	0	5.73867e-30	2.68319e-07		6.9	0	3.0464e-30	3.38122e-07		6.9	0	8.76413e-30	1.89877e-07
7	0	2.03013e-30	4.0694e-07		7	0	9.2569e-30	2.58573e-07		7	0	1.1177e-30	4.31101e-07		7	0	1.02102e-29	2.88591e-07		7	0	5.42012e-30	3.63667e-07		7	0	1.5593e-29	2.04223e-07
7.1	0	3.61145e-30	4.37587e-07		7.1	0	1.64674e-29	2.78046e-07		7.1	0	1.98347e-30	4.63567e-07		7.1	0	1.8119e-29	3.10325e-07		7.1	0	9.61857e-30	3.91055e-07		7.1	0	2.76714e-29	2.19603e-07
7.2	0	6.40791e-30	4.70436e-07		7.2	0	2.92186e-29	2.98919e-07		7.2	0	3.51082e-30	4.98367e-07		7.2	0	3.20713e-29	3.33621e-07		7.2	0	1.70252e-29	4.20411e-07		7.2	0	4.89795e-29	2.36088e-07
7.3	0	1.13404e-29	5.05638e-07		7.3	0	5.17095e-29	3.21286e-07		7.3	0	6.19829e-30	5.35659e-07		7.3	0	5.66214e-29	3.58585e-07		7.3	0	3.00578e-29	4.5187e-07		7.3	0	8.64725e-29	2.53755e-07
7.4	0	2.00177e-29	5.43353e-07		7.4	0	9.12762e-29	3.4525e-07		7.4	0	1.09148e-29	5.75613e-07		7.4	0	9.9707e-29	3.85331e-07		7.4	0	5.293e-29	4.85574e-07		7.4	0	1.52273e-28	2.72682e-07
7.5	0	3.52435e-29	5.83749e-07		7.5	0	1.60702e-28	3.70918e-07		7.5	0	1.91709e-29	6.18408e-07		7.5	0	1.75126e-28	4.13979e-07		7.5	0	9.29667e-29	5.21675e-07		7.5	0	2.67454e-28	2.92955e-07
7.6	0	6.18897e-29	6.27009e-07		7.6	0	2.82202e-28	3.98406e-07		7.6	0	3.35853e-29	6.64235e-07		7.6	0	3.06802e-28	4.44657e-07		7.6	0	1.62867e-28	5.60334e-07		7.6	0	4.68549e-28	3.14664e-07
7.7	0	1.08401e-28	6.73323e-07		7.7	0	4.94284e-28	4.27834e-07		7.7	0	5.86863e-29	7.13299e-07		7.7	0	5.36099e-28	4.77502e-07		7.7	0	2.84591e-28	6.01724e-07		7.7	0	8.18734e-28	3.37907e-07
7.8	0	1.89376e-28	7.22896e-07		7.8	0	8.63512e-28	4.59333e-07		7.8	0	1.02283e-28	7.65816e-07		7.8	0	9.34359e-28	5.12658e-07		7.8	0	4.9601e-28	6.46025e-07		7.8	0	1.42696e-27	3.62785e-07
7.9	0	3.29985e-28	7.75945e-07		7.9	0	1.50465e-27	4.93041e-07		7.9	0	1.77809e-28	8.22015e-07		7.9	0	1.62429e-27	5.50279e-07		7.9	0	8.62263e-28	6.93433e-07		7.9	0	2.48062e-27	3.89408e-07
8	0	5.73507e-28	8.32701e-07		8	0	2.61506e-27	5.29104e-07		8	0	3.08308e-28	8.8214e-07		8	0	2.8164e-27	5.90528e-07		8	0	1.4951e-27	7.44154e-07		8	0	4.30121e-27	4.17891e-07
8.1	0	9.94167e-28	8.93407e-07		8.1	0	4.53317e-27	5.67677e-07		8.1	0	5.33207e-28	9.46451e-07		8.1	0	4.87085e-27	6.3358e-07		8.1	0	2.58572e-27	7.98405e-07		8.1	0	7.43879e-27	4.48356e-07
8.2	0	1.71892e-27	9.58325e-07		8.2	0	7.83788e-27	6.08926e-07		8.2	0	9.19789e-28	1.01522e-06		8.2	0	8.40228e-27	6.79618e-07		8.2	0	4.4604e-27	8.56419e-07		8.2	0	1.2832e-26	4.80935e-07
8.3	0	2.96435e-27	1.02773e-06		8.3	0	1.35167e-26	6.53026e-07		8.3	0	1.58257e-27	1.08875e-06		8.3	0	1.44567e-26	7.28837e-07		8.3	0	7.67444e-27	9.18443e-07		8.3	0	2.20784e-26	5.15766e-07
8.4	0	5.09892e-27	1.10191e-06		8.4	0	2.32499e-26	7.00163e-07		8.4	0	2.71591e-27	1.16734e-06		8.4	0	2.48099e-26	7.81446e-07		8.4	0	1.31705e-26	9.84738e-07		8.4	0	3.78898e-26	5.52995e-07
8.5	0	8.7479e-27	1.18119e-06		8.5	0	3.98884e-26	7.50534e-07		8.5	0	4.64891e-27	1.25132e-06		8.5	0	4.24678e-26	8.37665e-07		8.5	0	2.25443e-26	1.05558e-06		8.5	0	6.4857e-26	5.92778e-07
8.6	0	1.49694e-26	1.26588e-06		8.6	0	6.82571e-26	8.04349e-07		8.6	0	7.93719e-27	1.34104e-06		8.6	0	7.25063e-26	8.97727e-07		8.6	0	3.84904e-26	1.13127e-06		8.6	0	1.10732e-25	6.35281e-07
8.7	0	2.55496e-26	1.35634e-06		8.7	0	1.165e-25	8.61828e-07		8.7	0	1.35165e-26	1.43687e-06		8.7	0	1.23473e-25	9.6188e-07		8.7	0	6.55464e-26	1.21211e-06		8.7	0	1.88569e-25	6.8068e-07
8.8	0	4.34948e-26	1.45294e-06		8.8	0	1.98326e-25	9.23209e-07		8.8	0	2.29584e-26	1.53921e-06		8.8	0	2.09725e-25	1.03039e-06		8.8	0	1.11334e-25	1.29844e-06		8.8	0	3.20293e-25	7.29159e-07
8.9	0	7.38529e-26	1.55607e-06		8.9	0	3.36752e-25	9.8874e-07		8.9	0	3.88956e-26	1.64846e-06		8.9	0	3.55312e-25	1.10352e-06		8.9	0	1.88619e-25	1.3906e-06		8.9	0	5.42634e-25	7.80915e-07
9	0	1.25076e-25	1.66615e-06		9	0	5.70317e-25	1.05868e-06		9	0	6.57265e-26	1.76508e-06		9	0	6.00412e-25	1.18159e-06		9	0	3.18732e-25	1.48898e-06		9	0	9.16952e-25	8.36158e-07
9.1	0	2.11279e-25	1.78362e-06		9.1	0	9.63383e-25	1.13332e-06		9.1	0	1.1078e-25	1.88952e-06		9.1	0	1.01198e-24	1.26489e-06		9.1	0	5.37213e-25	1.59395e-06		9.1	0	1.54549e-24	8.95109e-07
9.2	0	3.55972e-25	1.90894e-06		9.2	0	1.62315e-24	1.21295e-06		9.2	0	1.86236e-25	2.02228e-06		9.2	0	1.70126e-24	1.35377e-06		9.2	0	9.03126e-25	1.70595e-06		9.2	0	2.59818e-24	9.58e-07
9.3	0	5.98205e-25	2.04261e-06		9.3	0	2.72768e-24	1.29789e-06		9.3	0	3.12281e-25	2.16388e-06		9.3	0	2.85269e-24	1.44856e-06		9.3	0	1.51437e-24	1.8254e-06		9.3	0	4.35664e-24	1.02508e-06
9.4	0	1.00268e-24	2.18514e-06		9.4	0	4.57198e-24	1.38845e-06		9.4	0	5.22287e-25	2.31488e-06		9.4	0	4.7711e-24	1.54964e-06		9.4	0	2.53276e-24	1.95278e-06		9.4	0	7.28644e-24	1.09661e-06
9.5	0	1.67629e-24	2.3371e-06		9.5	0	7.64348e-24	1.48501e-06		9.5	0	8.71272e-25	2.47586e-06		9.5	0	7.95908e-24	1.65741e-06		9.5	0	4.22512e-24	2.08858e-06		9.5	0	1.21551e-23	1.17287e-06
9.6	0	2.7952e-24	2.49907e-06		9.6	0	1.27454e-23	1.58793e-06		9.6	0	1.4497e-24	2.64745e-06		9.6	0	1.32431e-23	1.77227e-06		9.6	0	7.03015e-24	2.23333e-06		9.6	0	2.02249e-23	1.25416e-06
9.7	0	4.64892e-24	2.67166e-06		9.7	0	2.1198e-23	1.69759e-06		9.7	0	2.40594e-24	2.83029e-06		9.7	0	2.19783e-23	1.89467e-06		9.7	0	1.16673e-23	2.38757e-06		9.7	0	3.35654e-23	1.34077e-06
9.8	0	7.71202e-24	2.85554e-06		9.8	0	3.5165e-23	1.81443e-06		9.8	0	3.98266e-24	3.02508e-06		9.8	0	3.63816e-23	2.02507e-06		9.8	0	1.93134e-23	2.55189e-06		9.8	0	5.55622e-23	1.43305e-06
9.9	0	1.27603e-23	3.05138e-06		9.9	0	5.81839e-23	1.93887e-06		9.9	0	6.57569e-24	3.23255e-06		9.9	0	6.0069e-23	2.16396e-06		9.9	0	3.18879e-23	2.72691e-06		9.9	0	9.17377e-23	1.53134e-06
10	0	2.10586e-23	3.25993e-06		10	0	9.60221e-23	2.07138e-06		10	0	1.08291e-23	3.45347e-06		10	0	9.89235e-23	2.31185e-06		10	0	5.25141e-23	2.91327e-06		10	0	1.51077e-22	1.63599e-06
10.1	0	3.46636e-23	3.48194e-06		10.1	0	1.58058e-22	2.21245e-06		10.1	0	1.77877e-23	3.68867e-06		10.1	0	1.62491e-22	2.4693e-06		10.1	0	8.62593e-23	3.11168e-06		10.1	0	2.48157e-22	1.74741e-06
10.2	0	5.69107e-23	3.71825e-06		10.2	0	2.595e-22	2.3626e-06		10.2	0	2.91428e-23	3.93901e-06		10.2	0	2.6622e-22	2.63688e-06		10.2	0	1.41324e-22	3.32286e-06		10.2	0	4.06573e-22	1.866e-06
10.3	0	9.31947e-23	3.9697e-06		10.3	0	4.24946e-22	2.52238e-06		10.3	0	4.76238e-23	4.20539e-06		10.3	0	4.35044e-22	2.8152e-06		10.3	0	2.30945e-22	3.54757e-06		10.3	0	6.64401e-22	1.99219e-06
10.4	0	1.52217e-22	4.23721e-06		10.4	0	6.94075e-22	2.69235e-06		10.4	0	7.76242e-23	4.48878e-06		10.4	0	7.09098e-22	3.00491e-06		10.4	0	3.76428e-22	3.78663e-06		10.4	0	1.08294e-21	2.12644e-06
10.5	0	2.47978e-22	4.52173e-06		10.5	0	1.13072e-21	2.87314e-06		10.5	0	1.26198e-22	4.79019e-06		10.5	0	1.15282e-21	3.20669e-06		10.5	0	6.11979e-22	4.0409e-06		10.5	0	1.76059e-21	2.26923e-06
10.6	0	4.02939e-22	4.82427e-06		10.6	0	1.83731e-21	3.06538e-06		10.6	1e-05	2.04638e-22	5.1107e-06		10.6	0	1.86937e-21	3.42124e-06		10.6	0	9.92364e-22	4.31127e-06		10.6	0	2.85491e-21	2.42106e-06
10.7	1e-05	6.53042e-22	5.14591e-06		10.7	0	2.97772e-21	3.26975e-06		10.7	1e-05	3.3098e-22	5.45143e-06		10.7	0	3.02351e-21	3.64934e-06		10.7	0	1.60504e-21	4.59871e-06		10.7	0	4.61751e-21	2.58247e-06
10.8	1e-05	1.05565e-21	5.48775e-06		10.8	0	4.8135e-21	3.48696e-06		10.8	1e-05	5.33948e-22	5.81357e-06		10.8	0	4.87762e-21	3.89176e-06		10.8	0	2.58931e-21	4.9042e-06		10.8	0	7.44912e-21	2.75403e-06
10.9	1e-05	1.70205e-21	5.851e-06		10.9	0	7.76096e-21	3.71777e-06		10.9	1e-05	8.59165e-22	6.19839e-06		10.9	0	7.84848e-21	4.14937e-06		10.9	1e-05	4.16641e-21	5.22882e-06		10.9	0	1.19862e-20	2.93632e-06
11	1e-05	2.73718e-21	6.23689e-06		11	0	1.24809e-20	3.96296e-06		11	1e-05	1.37891e-21	6.60719e-06		11	0	1.25963e-20	4.42303e-06		11	1e-05	6.68683e-21	5.57368e-06		11	0	1.92372e-20	3.12998e-06
11.1	1e-05	4.39046e-21	6.64674e-06		11.1	0	2.00195e-20	4.22339e-06		11.1	1e-05	2.20737e-21	7.04137e-06		11.1	0	2.01643e-20	4.71369e-06		11.1	1e-05	1.07043e-20	5.93995e-06		11.1	0	3.07951e-20	3.33567e-06
11.2	1e-05	7.02413e-21	7.08194e-06		11.2	0	3.20284e-20	4.49991e-06		11.2	1e-05	3.52448e-21	7.50241e-06		11.2	1e-05	3.21962e-20	5.02232e-06		11.2	1e-05	1.70915e-20	6.32887e-06		11.2	0	4.91702e-20	3.55407e-06
11.3	1e-05	1.12086e-20	7.54394e-06		11.3	0	5.11086e-20	4.79347e-06		11.3	1e-05	5.61302e-21	7.99184e-06		11.3	1e-05	5.1275e-20	5.34996e-06		11.3	1e-05	2.72196e-20	6.74174e-06		11.3	0	7.83075e-20	3.78593e-06
11.4	1e-05	1.78397e-20	8.03428e-06		11.4	1e-05	8.13446e-20	5.10504e-06		11.4	1e-05	8.91619e-21	8.5113e-06		11.4	1e-05	8.14495e-20	5.69769e-06		11.4	1e-05	4.32379e-20	7.17994e-06		11.4	0	1.2439e-19	4.032e-06
11.5	1e-05	2.83203e-20	8.55458e-06		11.5	1e-05	1.29134e-19	5.43564e-06		11.5	1e-05	1.41268e-20	9.06248e-06		11.5	1e-05	1.29048e-19	6.06667e-06		11.5	1e-05	6.85059e-20	7.64491e-06		11.5	0	1.97083e-19	4.29311e-06
11.6	1e-05	4.4842e-20	9.10653e-06		11.6	1e-05	2.04469e-19	5.78635e-06		11.6	1e-05	2.23248e-20	9.6472e-06		11.6	1e-05	2.03937e-19	6.4581e-06		11.6	1e-05	1.08261e-19	8.13816e-06		11.6	0	3.11454e-19	4.57011e-06
11.7	1e-05	7.08189e-20	9.69191e-06		11.7	1e-05	3.22917e-19	6.15831e-06		11.7	1e-05	3.51895e-20	1.02673e-05		11.7	1e-05	3.21456e-19	6.87324e-06		11.7	1e-05	1.70647e-19	8.6613e-06		11.7	0	4.90929e-19	4.86389e-06
11.8	1e-05	1.11555e-19	1.03126e-05		11.8	1e-05	5.08664e-19	6.55271e-06		11.8	1e-05	5.53247e-20	1.09249e-05		11.8	1e-05	5.05391e-19	7.31342e-06		11.8	1e-05	2.6829e-19	9.216e-06		11.8	1e-05	7.71836e-19	5.17539e-06
11.9	1e-05	1.75269e-19	1.09706e-05		11.9	1e-05	7.99185e-19	6.97081e-06		11.9	1e-05	8.67573e-20	1.1622e-05		11.9	1e-05	7.92528e-19	7.78006e-06		11.9	1e-05	4.20718e-19	9.80403e-06		11.9	1e-05	1.21035e-18	5.5056e-06
12	1e-05	2.74661e-19	1.1668e-05		12	1e-05	1.25239e-18	7.41392e-06		12	1e-05	1.35698e-19	1.23607e-05		12	1e-05	1.2396e-18	8.27461e-06		12	1e-05	6.5805e-19	1.04272e-05		12	1e-05	1.89313e-18	5.85558e-06
12.1	1e-05	4.29305e-19	1.24069e-05		12.1	1e-05	1.95753e-18	7.88343e-06		12.1	1e-05	2.11701e-19	1.31435e-05		12.1	1e-05	1.93389e-18	8.79863e-06		12.1	1e-05	1.02662e-18	1.10876e-05		12.1	1e-05	2.95345e-18	6.2264e-06
12.2	1e-05	6.69284e-19	1.31897e-05		12.2	1e-05	3.05178e-18	8.3808e-06		12.2	1e-05	3.29422e-19	1.39728e-05		12.2	1e-05	3.00928e-18	9.35374e-06		12.2	1e-05	1.59749e-18	1.17871e-05		12.2	1e-05	4.59578e-18	6.61923e-06
12.3	1e-05	1.04071e-18	1.40187e-05		12.3	1e-05	4.74541e-18	8.90755e-06		12.3	1e-05	5.11286e-19	1.4851e-05		12.3	1e-05	4.6706e-18	9.94164e-06		12.3	1e-05	2.47942e-18	1.25279e-05		12.3	1e-05	7.13297e-18	7.03526e-06
12.4	1e-05	1.61409e-18	1.48964e-05		12.4	1e-05	7.35988e-18	9.46529e-06		12.4	2e-05	7.91509e-19	1.57808e-05		12.4	1e-05	7.23044e-18	1.05641e-05		12.4	1e-05	3.83832e-18	1.33124e-05		12.4	1e-05	1.10424e-17	7.47577e-06
12.5	2e-05	2.4969e-18	1.58256e-05		12.5	1e-05	1.13853e-17	1.00557e-05		12.5	2e-05	1.22216e-18	1.67652e-05		12.5	1e-05	1.11645e-17	1.12231e-05		12.5	1e-05	5.92672e-18	1.41427e-05		12.5	1e-05	1.70504e-17	7.94207e-06
12.6	2e-05	3.85258e-18	1.6809e-05		12.6	1e-05	1.75668e-17	1.06805e-05		12.6	2e-05	1.88227e-18	1.78069e-05		12.6	1e-05	1.71946e-17	1.19205e-05		12.6	2e-05	9.12784e-18	1.50215e-05		12.6	1e-05	2.62597e-17	8.43557e-06
12.7	2e-05	5.92894e-18	1.78494e-05		12.7	1e-05	2.70346e-17	1.13417e-05		12.7	2e-05	2.89146e-18	1.89092e-05		12.7	1e-05	2.64135e-17	1.26583e-05		12.7	2e-05	1.40218e-17	1.59514e-05		12.7	1e-05	4.03389e-17	8.95773e-06
12.8	2e-05	9.10078e-18	1.89501e-05		12.8	1e-05	4.14974e-17	1.2041e-05		12.8	2e-05	4.4303e-18	2.00752e-05		12.8	1e-05	4.04708e-17	1.34389e-05		12.8	2e-05	2.14842e-17	1.6935e-05		12.8	1e-05	6.18073e-17	9.51008e-06
12.9	2e-05	1.39334e-17	2.0114e-05		12.9	1e-05	6.3533e-17	1.27806e-05		12.9	2e-05	6.77064e-18	2.13083e-05		12.9	1e-05	6.18498e-17	1.42643e-05		12.9	2e-05	3.28333e-17	1.79752e-05		12.9	1e-05	9.44574e-17	1.00942e-05
13	2e-05	2.1277e-17	2.13447e-05		13	1e-05	9.70183e-17	1.35626e-05		13	2e-05	1.03207e-17	2.2612e-05		13	2e-05	9.42793e-17	1.51371e-05		13	2e-05	5.00487e-17	1.9075e-05		13	1e-05	1.43984e-16	1.07119e-05
13.1	2e-05	3.24072e-17	2.26457e-05		13.1	1e-05	1.47769e-16	1.43892e-05		13.1	2e-05	1.56916e-17	2.39902e-05		13.1	2e-05	1.43342e-16	1.60597e-05		13.1	2e-05	7.60941e-17	2.02376e-05		13.1	1e-05	2.18913e-16	1.13647e-05
13.2	2e-05	4.92321e-17	2.40205e-05		13.2	2e-05	2.24487e-16	1.52628e-05		13.2	3e-05	2.37961e-17	2.54466e-05		13.2	2e-05	2.17377e-16	1.70347e-05		13.2	2e-05	1.15396e-16	2.14662e-05		13.2	1e-05	3.3198e-16	1.20547e-05
13.3	3e-05	7.45987e-17	2.54731e-05		13.3	2e-05	3.40152e-16	1.61858e-05		13.3	3e-05	3.59936e-17	2.69855e-05		13.3	2e-05	3.28802e-16	1.80648e-05		13.3	2e-05	1.74546e-16	2.27643e-05		13.3	1e-05	5.02148e-16	1.27837e-05
13.4	3e-05	1.12743e-16	2.70075e-05		13.4	2e-05	5.14082e-16	1.71607e-05		13.4	3e-05	5.43034e-17	2.8611e-05		13.4	2e-05	4.96062e-16	1.9153e-05		13.4	2e-05	2.63337e-16	2.41356e-05		13.4	1e-05	7.57589e-16	1.35537e-05
13.5	3e-05	1.69952e-16	2.86279e-05		13.5	2e-05	7.7494e-16	1.81903e-05		13.5	3e-05	8.17164e-17	3.03275e-05		13.5	2e-05	7.4648e-16	2.03021e-05		13.5	3e-05	3.96273e-16	2.55836e-05		13.5	1e-05	1.14003e-15	1.43669e-05
13.6	3e-05	2.55527e-16	3.03387e-05		13.6	2e-05	1.16514e-15	1.92774e-05		13.6	3e-05	1.22651e-16	3.21399e-05		13.6	2e-05	1.12042e-15	2.15153e-05		13.6	3e-05	5.94782e-16	2.71125e-05		13.6	2e-05	1.71111e-15	1.52255e-05
13.7	3e-05	3.83199e-16	3.21445e-05		13.7	2e-05	1.7473e-15	2.04248e-05		13.7	3e-05	1.83619e-16	3.4053e-05		13.7	2e-05	1.67736e-15	2.2796e-05		13.7	3e-05	8.90435e-16	2.87263e-05		13.7	2e-05	2.56167e-15	1.61317e-05
13.8	3e-05	5.73176e-16	3.40502e-05		13.8	2e-05	2.61355e-15	2.16357e-05		13.8	4e-05	2.74184e-16	3.60718e-05		13.8	2e-05	2.50467e-15	2.41475e-05		13.8	3e-05	1.32962e-15	3.04294e-05		13.8	2e-05	3.82515e-15	1.70881e-05
13.9	4e-05	8.55122e-16	3.60608e-05		13.9	2e-05	3.89916e-15	2.29133e-05		13.9	4e-05	4.08365e-16	3.82018e-05		13.9	3e-05	3.73041e-15	2.55733e-05		13.9	3e-05	1.98031e-15	3.22262e-05		13.9	2e-05	5.69711e-15	1.80971e-05
14	4e-05	1.27246e-15	3.81815e-05		14	2e-05	5.80212e-15	2.42608e-05		14	4e-05	6.06646e-16	4.04485e-05		14	3e-05	5.54171e-15	2.70773e-05		14	3e-05	2.94185e-15	3.41214e-05		14	2e-05	8.46333e-15	1.91614e-05
14.1	4e-05	1.88859e-15	4.0418e-05		14.1	3e-05	8.61151e-15	2.56819e-05		14.1	4e-05	8.98883e-16	4.28177e-05		14.1	3e-05	8.2113e-15	2.86633e-05		14.1	4e-05	4.35901e-15	3.612e-05		14.1	2e-05	1.25403e-14	2.02837e-05
14.2	4e-05	2.7958e-15	4.27758e-05		14.2	3e-05	1.27482e-14	2.718e-05		14.2	5e-05	1.32847e-15	4.53155e-05		14.2	3e-05	1.21356e-14	3.03354e-05		14.2	4e-05	6.44224e-15	3.82271e-05		14.2	2e-05	1.85335e-14	2.1467e-05
14.3	5e-05	4.1281e-15	4.5261e-05		14.3	3e-05	1.88232e-14	2.87592e-05		14.3	5e-05	1.95831e-15	4.79483e-05		14.3	3e-05	1.78892e-14	3.20979e-05		14.3	4e-05	9.49657e-15	4.04481e-05		14.3	2e-05	2.73205e-14	2.27142e-05
14.4	5e-05	6.07955e-15	4.78799e-05		14.4	3e-05	2.77213e-14	3.04232e-05		14.4	5e-05	2.87934e-15	5.07226e-05		14.4	3e-05	2.63028e-14	3.39551e-05		14.4	4e-05	1.3963e-14	4.27885e-05		14.4	2e-05	4.01697e-14	2.40285e-05
14.5	5e-05	8.93035e-15	5.0639e-05		14.5	3e-05	4.07203e-14	3.21764e-05		14.5	5e-05	4.22264e-15	5.36455e-05		14.5	4e-05	3.85739e-14	3.59118e-05		14.5	5e-05	2.04771e-14	4.52542e-05		14.5	3e-05	5.89102e-14	2.54132e-05
14.6	5e-05	1.3084e-14	5.3545e-05		14.6	3e-05	5.96602e-14	3.40229e-05		14.6	6e-05	6.17671e-15	5.67241e-05		14.6	4e-05	5.64243e-14	3.79727e-05		14.6	5e-05	2.99531e-14	4.78512e-05		14.6	3e-05	8.61714e-14	2.68716e-05
14.7	6e-05	1.91202e-14	5.66052e-05		14.7	4e-05	8.71834e-14	3.59673e-05		14.7	6e-05	9.01178e-15	5.99659e-05		14.7	4e-05	8.23227e-14	4.01428e-05		14.7	5e-05	4.37014e-14	5.05859e-05		14.7	3e-05	1.25724e-13	2.84073e-05
14.8	6e-05	2.78687e-14	5.98268e-05		14.8	4e-05	1.27075e-13	3.80144e-05		14.8	6e-05	1.31143e-14	6.33788e-05		14.8	4e-05	1.19799e-13	4.24275e-05		14.8	5e-05	6.35961e-14	5.3465e-05		14.8	3e-05	1.82958e-13	3.00241e-05
14.9	6e-05	4.05153e-14	6.32176e-05		14.9	4e-05	1.8474e-13	4.01689e-05		14.9	7e-05	1.90353e-14	6.6971e-05		14.9	4e-05	1.73888e-13	4.48322e-05		14.9	6e-05	9.23094e-14	5.64952e-05		14.9	3e-05	2.65563e-13	3.17258e-05
15	7e-05	5.87486e-14	6.67857e-05		15	4e-05	2.6788e-13	4.24361e-05		15	7e-05	2.75586e-14	7.07509e-05		15	5e-05	2.51748e-13	4.73625e-05		15	6e-05	1.33642e-13	5.96838e-05		15	3e-05	3.84471e-13	3.35164e-05
15.1	7e-05	8.49673e-14	7.05393e-05		15.1	4e-05	3.87431e-13	4.48211e-05		15.1	7e-05	3.97956e-14	7.47273e-05		15.1	5e-05	3.63533e-13	5.00245e-05		15.1	6e-05	1.92983e-13	6.30383e-05		15.1	4e-05	5.55189e-13	3.54001e-05
15.2	7e-05	1.2257e-13	7.44871e-05		15.2	5e-05	5.58888e-13	4.73296e-05		15.2	8e-05	5.73182e-14	7.89096e-05		15.2	5e-05	5.23603e-13	5.28242e-05		15.2	7e-05	2.77957e-13	6.65664e-05		15.2	4e-05	7.99649e-13	3.73814e-05
15.3	8e-05	1.76356e-13	7.86383e-05		15.3	5e-05	8.0414e-13	4.99673e-05		15.3	8e-05	8.2344e-14	8.33072e-05		15.3	6e-05	7.52213e-13	5.57681e-05		15.3	7e-05	3.99317e-13	7.02761e-05		15.3	4e-05	1.14878e-12	3.94646e-05
15.4	8e-05	2.53088e-13	8.30023e-05		15.4	5e-05	1.15402e-12	5.27402e-05		15.4	9e-05	1.17992e-13	8.79303e-05		15.4	6e-05	1.07786e-12	5.88629e-05		15.4	7e-05	5.72186e-13	7.4176e-05		15.4	4e-05	1.64611e-12	4.16547e-05
15.5	9e-05	3.62269e-13	8.75887e-05		15.5	6e-05	1.65186e-12	5.56545e-05		15.5	9e-05	1.68637e-13	9.27891e-05		15.5	6e-05	1.5405e-12	6.21155e-05		15.5	8e-05	8.17784e-13	7.82748e-05		15.5	4e-05	2.35266e-12	4.39564e-05
15.6	9e-05	5.1721e-13	9.2408e-05		15.6	6e-05	2.35836e-12	5.87167e-05		15.6	0.0001	2.40401e-13	9.78944e-05		15.6	7e-05	2.19606e-12	6.55332e-05		15.6	8e-05	1.16579e-12	8.25815e-05		15.6	5e-05	3.35384e-12	4.63749e-05
15.7	0.0001	7.36509e-13	9.74705e-05		15.7	6e-05	3.35831e-12	6.19334e-05		15.7	0.0001	3.41821e-13	0.000103258		15.7	7e-05	3.12254e-12	6.91234e-05		15.7	9e-05	1.65762e-12	8.71057e-05		15.7	5e-05	4.76876e-12	4.89155e-05
15.8	0.0001	1.04608e-12	0.000102787		15.8	7e-05	4.76989e-12	6.53118e-05		15.8	0.00011	4.84778e-13	0.00010889		15.8	7e-05	4.42845e-12	7.28939e-05		15.8	9e-05	2.35087e-12	9.18572e-05		15.8	5e-05	6.76315e-12	5.15838e-05
15.9	0.00011	1.48194e-12	0.00010837		15.9	7e-05	6.75729e-12	6.8859e-05		15.9	0.00011	6.85753e-13	0.000114804		15.9	8e-05	6.26436e-12	7.68529e-05		15.9	0.0001	3.32547e-12	9.68461e-05		15.9	5e-05	9.56696e-12	5.43854e-05
16	0.00011	2.09397e-12	0.00011423		16	7e-05	9.54801e-12	7.25826e-05		16	0.00012	9.6755e-13	0.000121012		16	8e-05	8.83858e-12	8.10088e-05		16	0.0001	4.69201e-12	0.000102083		16	6e-05	1.34983e-11	5.73263e-05
16.1	0.00012	2.95112e-12	0.00012038		16.1	8e-05	1.34564e-11	7.64904e-05		16.1	0.00013	1.36163e-12	0.000127527		16.1	9e-05	1.24385e-11	8.53702e-05		16.1	0.00011	6.60307e-12	0.000107579		16.1	6e-05	1.89962e-11	6.04127e-05
16.2	0.00013	4.14839e-12	0.000126833		16.2	8e-05	1.89157e-11	8.05905e-05		16.2	0.00013	1.9113e-12	0.000134363		16.2	9e-05	1.74597e-11	8.99464e-05		16.2	0.00011	9.26858e-12	0.000113346		16.2	6e-05	2.66646e-11	6.36511e-05
16.3	0.00013	5.81631e-12	0.000133602		16.3	8e-05	2.6521e-11	8.48914e-05		16.3	0.00014	2.67594e-12	0.000141534		16.3	9e-05	2.44448e-11	9.47465e-05		16.3	0.00012	1.29766e-11	0.000119395		16.3	7e-05	3.73322e-11	6.70479e-05
16.4	0.00014	8.13379e-12	0.0001407		16.4	9e-05	3.70882e-11	8.94017e-05		16.4	0.00015	3.73686e-12	0.000149054		16.4	0.0001	3.41362e-11	9.97805e-05		16.4	0.00013	1.81214e-11	0.000125738		16.4	7e-05	5.2133e-11	7.06103e-05
16.5	0.00015	1.13452e-11	0.000148142		16.5	9e-05	5.17317e-11	9.41307e-05		16.5	0.00016	5.20496e-12	0.000156938		16.5	0.00011	4.75473e-11	0.000105058		16.5	0.00013	2.52408e-11	0.000132389		16.5	7e-05	7.26145e-11	7.43452e-05
16.6	0.00016	1.57838e-11	0.000155943		16.6	0.0001	7.19704e-11	9.90875e-05		16.6	0.00017	7.23117e-12	0.000165202		16.6	0.00011	6.60568e-11	0.000110591		16.6	0.00014	3.50666e-11	0.000139361		16.6	8e-05	1.00882e-10	7.82602e-05
16.7	0.00016	2.19021e-11	0.000164118		16.7	0.0001	9.98682e-11	0.000104282		16.7	0.00017	1.00203e-11	0.000173862		16.7	0.00012	9.15356e-11	0.000116388		16.7	0.00015	4.85922e-11	0.000146667		16.7	8e-05	1.39794e-10	8.23628e-05
16.8	0.00017	3.03134e-11	0.000172683		16.8	0.00011	1.38222e-10	0.000109724		16.8	0.00018	1.38495e-11	0.000182936		16.8	0.00012	1.26515e-10	0.000122462		16.8	0.00015	6.71614e-11	0.000154321		16.8	9e-05	1.93215e-10	8.66611e-05
16.9	0.00018	4.18466e-11	0.000181655		16.9	0.00012	1.90811e-10	0.000115425		16.9	0.00019	1.90928e-11	0.00019244		16.9	0.00013	1.74413e-10	0.000128824		16.9	0.00016	9.25879e-11	0.000162338		16.9	9e-05	2.66364e-10	9.11633e-05
17	0.00019	5.76186e-11	0.000191049		17	0.00012	2.62727e-10	0.000121394		17	0.0002	2.62533e-11	0.000202392		17	0.00014	2.39824e-10	0.000135487		17	0.00017	1.27312e-10	0.000170733		17	0.0001	3.66261e-10	9.58779e-05
17.1	0.0002	7.91299e-11	0.000200884		17.1	0.00013	3.60814e-10	0.000127643		17.1	0.00021	3.60065e-11	0.000212811		17.1	0.00014	3.28919e-10	0.000142462		17.1	0.00018	1.74609e-10	0.000179523		17.1	0.0001	5.02328e-10	0.000100814
17.2	0.00021	1.08392e-10	0.000211179		17.2	0.00013	4.9424e-10	0.000134184		17.2	0.00022	4.92559e-11	0.000223717		17.2	0.00015	4.49953e-10	0.000149762		17.2	0.00019	2.3886e-10	0.000188722		17.2	0.00011	6.8717e-10	0.00010598
17.3	0.00022	1.4809e-10	0.000221951		17.3	0.00014	6.75256e-10	0.000141029		17.3	0.00024	6.72073e-11	0.000235128		17.3	0.00016	6.13939e-10	0.000157401		17.3	0.0002	3.25913e-10	0.000198349		17.3	0.00011	9.37611e-10	0.000111386
17.4	0.00023	2.01805e-10	0.00023322		17.4	0.00015	9.20186e-10	0.000148189		17.4	0.00025	9.14651e-11	0.000247067		17.4	0.00017	8.35534e-10	0.000165393		17.4	0.00021	4.43548e-10	0.00020842		17.4	0.00012	1.27603e-09	0.000117041
17.5	0.00025	2.74294e-10	0.000245006		17.5	0.00016	1.25072e-09	0.000155679		17.5	0.00026	1.24158e-10	0.000259553		17.5	0.00017	1.13419e-09	0.000173752		17.5	0.00022	6.02089e-10	0.000218953		17.5	0.00012	1.73213e-09	0.000122956
17.6	0.00026	3.71856e-10	0.000257331		17.6	0.00016	1.69558e-09	0.00016351		17.6	0.00027	1.68103e-10	0.000272609		17.6	0.00018	1.53563e-09	0.000182492		17.6	0.00023	8.15195e-10	0.000229967		17.6	0.00013	2.34521e-09	0.000129141
17.7	0.00027	5.02818e-10	0.000270215		17.7	0.00017	2.29273e-09	0.000171696		17.7	0.00029	2.27017e-10	0.000286258		17.7	0.00019	2.0738e-09	0.000191629		17.7	0.00024	1.10089e-09	0.000241481		17.7	0.00014	3.16712e-09	0.000135607
17.8	0.00028	6.78145e-10	0.00028368		17.8	0.00018	3.09218e-09	0.000180252		17.8	0.0003	3.05789e-10	0.000300523		17.8	0.0002	2.79338e-09	0.000201178		17.8	0.00025	1.48288e-09	0.000253514		17.8	0.00014	4.26606e-09	0.000142365
17.9	0.0003	9.12243e-10	0.00029775		17.9	0.00019	4.15961e-09	0.000189192		17.9	0.00032	4.10833e-10	0.000315428		17.9	0.00021	3.75296e-09	0.000211156		17.9	0.00027	1.99228e-09	0.000266088		17.9	0.00015	5.73154e-09	0.000149426
18	0.00031	1.22398e-09	0.000312447		18	0.0002	5.58106e-09	0.000198531		18	0.00033	5.50541e-10	0.000330998		18	0.00022	5.0292e-09	0.000221579		18	0.00028	2.66978e-09	0.000279222		18	0.00016	7.68062e-09	0.000156802
18.1	0.00033	1.638e-09	0.000327797		18.1	0.00021	7.46891e-09	0.000208284		18.1	0.00035	7.3586e-10	0.000347259		18.1	0.00023	6.72209e-09	0.000232464		18.1	0.00029	3.56846e-09	0.00029294		18.1	0.00016	1.0266e-08	0.000164505
18.2	0.00034	2.18641e-09	0.000343823		18.2	0.00022	9.96951e-09	0.000218468		18.2	0.00036	9.8103e-10	0.000364237		18.2	0.00024	8.96171e-09	0.00024383		18.2	0.00031	4.75737e-09	0.000307262		18.2	0.00017	1.36864e-08	0.000172548
18.3	0.00036	2.91088e-09	0.000360552		18.3	0.00023	1.32729e-08	0.000229097		18.3	0.00038	1.30452e-09	0.000381959		18.3	0.00026	1.19168e-08	0.000255694		18.3	0.00032	6.32608e-09	0.000322212		18.3	0.00018	1.81994e-08	0.000180943
18.4	0.00038	3.86539e-09	0.000378011		18.4	0.00024	1.76253e-08	0.000240191		18.4	0.0004	1.73021e-09	0.000400454		18.4	0.00027	1.58055e-08	0.000268075		18.4	0.00034	8.39041e-09	0.000337814		18.4	0.00019	2.41382e-08	0.000189705
18.5	0.0004	5.11962e-09	0.000396226		18.5	0.00025	2.33443e-08	0.000251765		18.5	0.00042	2.28891e-09	0.000419751		18.5	0.00028	2.09092e-08	0.000280992		18.5	0.00035	1.10997e-08	0.000354092		18.5	0.0002	3.19326e-08	0.000198846
18.6	0.00042	6.76331e-09	0.000415225		18.6	0.00026	3.08391e-08	0.000263837		18.6	0.00044	3.02022e-09	0.000439878		18.6	0.00029	2.75897e-08	0.000294466		18.6	0.00037	1.46461e-08	0.000371071		18.6	0.00021	4.21351e-08	0.000208381
18.7	0.00044	8.91162e-09	0.000435039		18.7	0.00028	4.06349e-08	0.000276427		18.7	0.00046	3.97493e-09	0.000460868		18.7	0.00031	3.6311e-08	0.000308517		18.7	0.00039	1.92759e-08	0.000388778		18.7	0.00022	5.54544e-08	0.000218324
18.8	0.00046	1.1712e-08	0.000455695		18.8	0.00029	5.34039e-08	0.000289552		18.8	0.00048	5.21797e-09	0.000482751		18.8	0.00032	4.76662e-08	0.000323167		18.8	0.00041	2.53039e-08	0.000407238		18.8	0.00023	7.27961e-08	0.000228691
18.9	0.00048	1.53525e-08	0.000477226		18.9	0.0003	7.0004e-08	0.000303232		18.9	0.00051	6.83212e-09	0.00050556		18.9	0.00034	6.24114e-08	0.000338435		18.9	0.00043	3.31314e-08	0.000426479		18.9	0.00024	9.53151e-08	0.000239496
19	0.0005	2.00727e-08	0.000499661		19	0.00032	9.15269e-08	0.000317488		19	0.00053	8.92256e-09	0.000529327		19	0.00035	8.15076e-08	0.000354346		19	0.00045	4.32688e-08	0.000446529		19	0.00025	1.24479e-07	0.000250755
19.1	0.00052	2.61763e-08	0.000523034		19.1	0.00033	1.19358e-07	0.00033234		19.1	0.00055	1.16226e-08	0.000554088		19.1	0.00037	1.06173e-07	0.000370922		19.1	0.00047	5.63624e-08	0.000467416		19.1	0.00026	1.62148e-07	0.000262485
19.2	0.00055	3.40476e-08	0.000547378		19.2	0.00035	1.55249e-07	0.000347808		19.2	0.00058	1.51008e-08	0.000579877		19.2	0.00039	1.37946e-07	0.000388186		19.2	0.00049	7.32295e-08	0.000489172		19.2	0.00027	2.10672e-07	0.000274702
19.3	0.00057	4.41714e-08	0.000572727		19.3	0.00036	2.01411e-07	0.000363915		19.3	0.00061	1.95694e-08	0.000606731		19.3	0.00041	1.78767e-07	0.000406162		19.3	0.00051	9.48993e-08	0.000511825		19.3	0.00029	2.73013e-07	0.000287423
19.4	0.0006	5.71574e-08	0.000599115		19.4	0.00038	2.60624e-07	0.000380682		19.4	0.00063	2.52951e-08	0.000634686		19.4	0.00043	2.31071e-07	0.000424876		19.4	0.00054	1.22665e-07	0.000535407		19.4	0.0003	3.52892e-07	0.000300666
19.5	0.00063	7.37699e-08	0.000626579		19.5	0.0004	3.36374e-07	0.000398132		19.5	0.00066	3.26118e-08	0.00066378		19.5	0.00044	2.97909e-07	0.000444352		19.5	0.00056	1.58147e-07	0.00055995		19.5	0.00031	4.54968e-07	0.000314448
19.6	0.00066	9.49648e-08	0.000655154		19.6	0.00042	4.33017e-07	0.00041629		19.6	0.00069	4.19367e-08	0.000694052		19.6	0.00047	3.83092e-07	0.000464617		19.6	0.00059	2.03367e-07	0.000585487		19.6	0.00033	5.85061e-07	0.000328789
19.7	0.00069	1.21933e-07	0.00068488		19.7	0.00044	5.55987e-07	0.000435177		19.7	0.00073	5.37892e-08	0.000725542		19.7	0.00049	4.91365e-07	0.000485698		19.7	0.00061	2.60844e-07	0.000612051		19.7	0.00034	7.50415e-07	0.000343707
19.8	0.00072	1.56156e-07	0.000715793		19.8	0.00046	7.12033e-07	0.00045482		19.8	0.00076	6.8814e-08	0.000758291		19.8	0.00051	6.28617e-07	0.000507621		19.8	0.00064	3.33705e-07	0.000639678		19.8	0.00036	9.60027e-07	0.000359221
19.9	0.00075	1.99466e-07	0.000747934		19.9	0.00048	9.09519e-07	0.000475243		19.9	0.00079	8.78092e-08	0.000792341		19.9	0.00053	8.02137e-07	0.000530414		19.9	0.00067	4.25819e-07	0.000668401		19.9	0.00038	1.22503e-06	0.000375351
20	0.00078	2.54131e-07	0.000781344		20	0.0005	1.15878e-06	0.000496471		20	0.00083	1.11759e-07	0.000827734		20	0.00056	1.02092e-06	0.000554108		20	0.0007	5.41962e-07	0.000698258		20	0.00039	1.55916e-06	0.000392117
20.1	0.00082	3.2294e-07	0.000816063		20.1	0.00052	1.47253e-06	0.000518532		20.1	0.00086	1.41876e-07	0.000864514		20.1	0.00058	1.29604e-06	0.000578729		20.1	0.00073	6.88007e-07	0.000729285		20.1	0.00041	1.97931e-06	0.000409541
20.2	0.00085	4.09319e-07	0.000852133		20.2	0.00054	1.8664e-06	0.000541451		20.2	0.0009	1.79644e-07	0.000902726		20.2	0.00061	1.64105e-06	0.000604309		20.2	0.00076	8.71162e-07	0.00076152		20.2	0.00043	2.50622e-06	0.000427643
20.3	0.00089	5.17462e-07	0.000889599		20.3	0.00057	2.35951e-06	0.000565257		20.3	0.00094	2.26882e-07	0.000942416		20.3	0.00063	2.07257e-06	0.000630879		20.3	0.0008	1.10023e-06	0.000795001		20.3	0.00045	3.16524e-06	0.000446445
20.4	0.00093	6.52486e-07	0.000928504		20.4	0.00059	2.97518e-06	0.000589978		20.4	0.00098	2.85803e-07	0.000983631		20.4	0.00066	2.61082e-06	0.000658469		20.4	0.00083	1.38597e-06	0.000829769		20.4	0.00047	3.98725e-06	0.000465969
20.5	0.00097	8.20617e-07	0.000968893		20.5	0.00062	3.74182e-06	0.000615641		20.5	0.00103	3.591e-07	0.00103		20.5	0.00069	3.28038e-06	0.000687112		20.5	0.00087	1.74141e-06	0.000865863		20.5	0.00049	5.00982e-06	0.000486239
20.6	0.00101	1.0294e-06	0.00101		20.6	0.00065	4.69384e-06	0.000642277		20.6	0.00107	4.50034e-07	0.00107		20.6	0.00072	4.11106e-06	0.00071684		20.6	0.00091	2.18238e-06	0.000903325		20.6	0.00051	6.27844e-06	0.000507276
20.7	0.00106	1.28797e-06	0.00105		20.7	0.00068	5.87286e-06	0.000669915		20.7	0.00112	5.62543e-07	0.00112		20.7	0.00075	5.13883e-06	0.000747687		20.7	0.00094	2.72798e-06	0.000942196		20.7	0.00054	7.84805e-06	0.000529105
20.8	0.0011	1.60733e-06	0.0011		20.8	0.00071	7.32904e-06	0.000698586		20.8	0.00117	7.01369e-07	0.00116		20.8	0.00079	6.40701e-06	0.000779686		20.8	0.00099	3.4012e-06	0.00098252		20.8	0.00056	9.78482e-06	0.000551749
20.9	0.00115	2.00068e-06	0.00115		20.9	0.00074	9.12265e-06	0.000728321		20.9	0.00122	8.72205e-07	0.00121		20.9	0.00082	7.9676e-06	0.000812873		20.9	0.00103	4.22964e-06	0.00102		20.9	0.00059	1.21682e-05	0.000575234
21	0.0012	2.48387e-06	0.00119		21	0.00077	1.13259e-05	0.000759151		21	0.00127	1.08186e-06	0.00127		21	0.00086	9.88282e-06	0.000847282		21	0.00107	5.24635e-06	0.00107		21	0.00061	1.50931e-05	0.000599584
21.1	0.00125	3.07577e-06	0.00125		21.1	0.00081	1.40248e-05	0.000791109		21.1	0.00132	1.33846e-06	0.00132		21.1	0.0009	1.22269e-05	0.00088295		21.1	0.00112	6.49069e-06	0.00111		21.1	0.00064	1.86729e-05	0.000624824
21.2	0.0013	3.79889e-06	0.0013		21.2	0.00084	1.73221e-05	0.000824227		21.2	0.00138	1.65166e-06	0.00137		21.2	0.00094	1.50879e-05	0.000919913		21.2	0.00117	8.00951e-06	0.00116		21.2	0.00067	2.30424e-05	0.000650982
21.3	0.00136	4.67989e-06	0.00135		21.3	0.00088	2.13392e-05	0.000858539		21.3	0.00143	2.0329e-06	0.00143		21.3	0.00098	1.85706e-05	0.000958209		21.3	0.00122	9.8583e-06	0.00121		21.3	0.00071	2.83611e-05	0.000678082
21.4	0.00141	5.7503e-06	0.00141		21.4	0.00092	2.622e-05	0.00089408		21.4	0.00149	2.49571e-06	0.00149		21.4	0.00102	2.27983e-05	0.000997875		21.4	0.00127	1.21026e-05	0.00126		21.4	0.00074	3.48177e-05	0.000706152
21.5	0.00147	7.04727e-06	0.00147		21.5	0.00096	3.21339e-05	0.000930883		21.5	0.00156	3.05599e-06	0.00155		21.5	0.00107	2.79165e-05	0.00104		21.5	0.00132	1.48196e-05	0.00131		21.5	0.00078	4.26342e-05	0.00073522
21.6	0.00153	8.61447e-06	0.00152		21.6	0.00101	3.92799e-05	0.000968984		21.6	0.00162	3.73242e-06	0.00162		21.6	0.00112	3.40957e-05	0.00108		21.6	0.00138	1.80999e-05	0.00136		21.6	0.00082	5.20711e-05	0.000765312
21.7	0.0016	1.0503e-05	0.00159		21.7	0.00106	4.7891e-05	0.00101		21.7	0.00169	4.54684e-06	0.00168		21.7	0.00117	4.15354e-05	0.00113		21.7	0.00144	2.20493e-05	0.00142		21.7	0.00086	6.34331e-05	0.000796458
21.8	0.00166	1.27724e-05	0.00165		21.8	0.00111	5.8239e-05	0.00105		21.8	0.00175	5.52472e-06	0.00175		21.8	0.00122	5.04684e-05	0.00117		21.8	0.0015	2.67914e-05	0.00148		21.8	0.00091	7.70756e-05	0.000828685
21.9	0.00173	1.5492e-05	0.00172		21.9	0.00116	7.06398e-05	0.00109		21.9	0.00183	6.69564e-06	0.00182		21.9	0.00128	6.11647e-05	0.00122		21.9	0.00157	3.24696e-05	0.00154		21.9	0.00096	9.34111e-05	0.000862023
22	0.00181	1.87421e-05	0.00179		22	0.00122	8.54597e-05	0.00114		22	0.0019	8.09384e-06	0.00189		22	0.00134	7.39373e-05	0.00127		22	0.00164	3.925e-05	0.0016		22	0.00101	0.000112917	0.000896502
22.1	0.00188	2.26155e-05	0.00186		22.1	0.00128	0.000103122	0.00118		22.1	0.00198	9.75884e-06	0.00197		22.1	0.00141	8.91471e-05	0.00132		22.1	0.00171	4.73242e-05	0.00166		22.1	0.00107	0.000136146	0.00093215
22.2	0.00196	2.7219e-05	0.00193		22.2	0.00135	0.000124112	0.00123		22.2	0.00206	1.17361e-05	0.00205		22.2	0.00148	0.000107209	0.00137		22.2	0.00178	5.69125e-05	0.00173		22.2	0.00113	0.00016373	0.000968999
22.3	0.00204	3.26747e-05	0.00201		22.3	0.00142	0.000148989	0.00128		22.3	0.00214	1.40776e-05	0.00213		22.3	0.00155	0.000128599	0.00142		22.3	0.00186	6.82674e-05	0.00179		22.3	0.0012	0.000196397	0.00101
22.4	0.00212	3.91227e-05	0.00209		22.4	0.0015	0.00017839	0.00132		22.4	0.00223	1.68428e-05	0.00221		22.4	0.00163	0.000153859	0.00148		22.4	0.00195	8.16769e-05	0.00186		22.4	0.00128	0.000234974	0.00105
22.5	0.00221	4.6722e-05	0.00217		22.5	0.00159	0.000213041	0.00138		22.5	0.00231	2.00993e-05	0.00229		22.5	0.00172	0.000183607	0.00154		22.5	0.00203	9.7469e-05	0.00194		22.5	0.00137	0.000280406	0.00109
22.6	0.00231	5.56533e-05	0.00225		22.6	0.00168	0.000253766	0.00143		22.6	0.00241	2.39238e-05	0.00238		22.6	0.00181	0.000218544	0.0016		22.6	0.00213	0.000116015	0.00201		22.6	0.00146	0.000333761	0.00113
22.7	0.0024	6.61205e-05	0.00234		22.7	0.00179	0.000301494	0.00148		22.7	0.0025	2.84026e-05	0.00247		22.7	0.00192	0.000259458	0.00166		22.7	0.00223	0.000137735	0.00209		22.7	0.00157	0.000396246	0.00117
22.8	0.0025	7.83533e-05	0.00243		22.8	0.0019	0.000357273	0.00154		22.8	0.0026	3.36333e-05	0.00257		22.8	0.00203	0.00030724	0.00172		22.8	0.00233	0.0001631	0.00217		22.8	0.00169	0.000469219	0.00122
22.9	0.00261	9.26094e-05	0.00252		22.9	0.00202	0.000422277	0.0016		22.9	0.00271	3.97246e-05	0.00267		22.9	0.00215	0.000362885	0.00179		22.9	0.00244	0.000192639	0.00225		22.9	0.00182	0.0005542	0.00126
23	0.00272	0.000109176	0.00261		23	0.00216	0.000497819	0.00166		23	0.00281	4.67985e-05	0.00277		23	0.00228	0.000427505	0.00185		23	0.00256	0.000226943	0.00233		23	0.00196	0.000652887	0.00131
23.1	0.00284	0.000128375	0.00271		23.1	0.00231	0.000585358	0.00172		23.1	0.00293	5.49901e-05	0.00287		23.1	0.00242	0.000502335	0.00192		23.1	0.00269	0.000266667	0.00242		23.1	0.00213	0.000767169	0.00136
23.2	0.00296	0.000150559	0.00281		23.2	0.00247	0.000686512	0.00179		23.2	0.00304	6.44494e-05	0.00298		23.2	0.00258	0.000588745	0.00199		23.2	0.00282	0.000312539	0.00251		23.2	0.00231	0.000899135	0.00141
23.3	0.00309	0.00017612	0.00291		23.3	0.00265	0.000803065	0.00185		23.3	0.00316	7.53414e-05	0.00309		23.3	0.00276	0.000688244	0.00207		23.3	0.00297	0.000365358	0.0026		23.3	0.00251	0.00105	0.00146
23.4	0.00323	0.000205488	0.00302		23.4	0.00286	0.000936978	0.00192		23.4	0.00329	8.78475e-05	0.0032		23.4	0.00295	0.000802487	0.00214		23.4	0.00313	0.000426005	0.0027		23.4	0.00274	0.00123	0.00152
23.5	0.00337	0.000239134	0.00313		23.5	0.00308	0.00109	0.00199		23.5	0.00342	0.000102166	0.00332		23.5	0.00315	0.000933286	0.00222		23.5	0.00329	0.00049544	0.0028		23.5	0.003	0.00143	0.00157
23.6	0.00352	0.00027757	0.00325		23.6	0.00333	0.00127	0.00206		23.6	0.00356	0.000118512	0.00344		23.6	0.00338	0.00108	0.0023		23.6	0.00347	0.00057471	0.0029		23.6	0.00328	0.00165	0.00163
23.7	0.00368	0.000321351	0.00336		23.7	0.0036	0.00147	0.00214		23.7	0.0037	0.00013712	0.00356		23.7	0.00364	0.00125	0.00238		23.7	0.00367	0.000664947	0.003		23.7	0.0036	0.00191	0.00169
23.8	0.00385	0.000371076	0.00348		23.8	0.0039	0.00169	0.00221		23.8	0.00385	0.000158242	0.00369		23.8	0.00392	0.00145	0.00247		23.8	0.00388	0.000767373	0.00311		23.8	0.00396	0.00221	0.00175
23.9	0.00403	0.000427389	0.00361		23.9	0.00424	0.00195	0.00229		23.9	0.004	0.000182147	0.00382		23.9	0.00422	0.00166	0.00256		23.9	0.00411	0.000883298	0.00322		23.9	0.00435	0.00254	0.00181
24	0.00423	0.000490975	0.00373		24	0.00461	0.00224	0.00237		24	0.00416	0.000209124	0.00396		24	0.00456	0.00191	0.00265		24	0.00435	0.00101	0.00334		24	0.00479	0.00292	0.00187
24.1	0.00443	0.000562563	0.00387		24.1	0.00502	0.00257	0.00246		24.1	0.00433	0.000239478	0.00409		24.1	0.00493	0.00219	0.00274		24.1	0.00462	0.00116	0.00345		24.1	0.00528	0.00334	0.00194
24.2	0.00464	0.000642924	0.004		24.2	0.00547	0.00293	0.00254		24.2	0.00451	0.000273533	0.00424		24.2	0.00534	0.0025	0.00284		24.2	0.0049	0.00133	0.00357		24.2	0.00582	0.00382	0.00201
24.3	0.00487	0.000732865	0.00414		24.3	0.00597	0.00334	0.00263		24.3	0.0047	0.000311626	0.00438		24.3	0.00578	0.00285	0.00293		24.3	0.00521	0.00151	0.0037		24.3	0.00642	0.00435	0.00208
24.4	0.00511	0.000833229	0.00428		24.4	0.00652	0.0038	0.00272		24.4	0.00489	0.00035411	0.00454		24.4	0.00627	0.00323	0.00304		24.4	0.00554	0.00172	0.00383		24.4	0.00709	0.00494	0.00215
24.5	0.00537	0.00094489	0.00443		24.5	0.00712	0.00431	0.00281		24.5	0.00509	0.000401351	0.00469		24.5	0.00681	0.00367	0.00314		24.5	0.0059	0.00195	0.00396		24.5	0.00782	0.0056	0.00222
24.6	0.00565	0.00107	0.00458		24.6	0.00778	0.00487	0.00291		24.6	0.0053	0.000453724	0.00485		24.6	0.00739	0.00414	0.00325		24.6	0.00629	0.0022	0.00409		24.6	0.00863	0.00633	0.0023
24.7	0.00594	0.00121	0.00473		24.7	0.0085	0.0055	0.00301		24.7	0.00552	0.000511611	0.00501		24.7	0.00803	0.00467	0.00336		24.7	0.00671	0.00248	0.00423		24.7	0.00951	0.00714	0.00237
24.8	0.00625	0.00136	0.00489		24.8	0.00929	0.00619	0.00311		24.8	0.00576	0.000575398	0.00518		24.8	0.00872	0.00526	0.00347		24.8	0.00716	0.00279	0.00437		24.8	0.01048	0.00803	0.00245
24.9	0.00658	0.00152	0.00505		24.9	0.01015	0.00694	0.00321		24.9	0.006	0.000645474	0.00535		24.9	0.00948	0.0059	0.00358		24.9	0.00765	0.00313	0.00452		24.9	0.01154	0.00901	0.00254
25	0.00692	0.0017	0.00522		25	0.01109	0.00777	0.00332		25	0.00625	0.00072222	0.00553		25	0.0103	0.0066	0.0037		25	0.00817	0.0035	0.00467		25	0.0127	0.01008	0.00262
25.1	0.00729	0.0019	0.00539		25.1	0.0121	0.00868	0.00343		25.1	0.00652	0.000806011	0.00571		25.1	0.01119	0.00736	0.00382		25.1	0.00873	0.00391	0.00482		25.1	0.01395	0.01124	0.00271
25.2	0.00769	0.00212	0.00557		25.2	0.0132	0.00966	0.00354		25.2	0.00679	0.00089721	0.0059		25.2	0.01214	0.0082	0.00395		25.2	0.00933	0.00435	0.00497		25.2	0.01531	0.01252	0.00279
25.3	0.0081	0.00235	0.00575		25.3	0.01439	0.01073	0.00365		25.3	0.00708	0.000996157	0.00609		25.3	0.01318	0.0091	0.00408		25.3	0.00997	0.00483	0.00514		25.3	0.01678	0.0139	0.00288
25.4	0.00854	0.00261	0.00593		25.4	0.01566	0.01189	0.00377		25.4	0.00739	0.0011	0.00628		25.4	0.01428	0.01008	0.00421		25.4	0.01065	0.00535	0.0053		25.4	0.01837	0.01539	0.00298
25.5	0.009	0.00288	0.00612		25.5	0.01703	0.01314	0.00389		25.5	0.0077	0.00122	0.00648		25.5	0.01547	0.01113	0.00434		25.5	0.01138	0.00591	0.00547		25.5	0.02007	0.017	0.00307
25.6	0.00949	0.00318	0.00631		25.6	0.0185	0.01449	0.00401		25.6	0.00803	0.00134	0.00669		25.6	0.01674	0.01226	0.00448		25.6	0.01215	0.00651	0.00564		25.6	0.0219	0.01873	0.00317
25.7	0.01	0.00349	0.00651		25.7	0.02006	0.01592	0.00414		25.7	0.00837	0.00148	0.0069		25.7	0.0181	0.01348	0.00462		25.7	0.01297	0.00715	0.00582		25.7	0.02385	0.02058	0.00327
25.8	0.01054	0.00383	0.00672		25.8	0.02173	0.01746	0.00427		25.8	0.00873	0.00162	0.00711		25.8	0.01953	0.01477	0.00476		25.8	0.01384	0.00784	0.006		25.8	0.02593	0.02256	0.00337
25.9	0.01111	0.00419	0.00692		25.9	0.0235	0.0191	0.0044		25.9	0.0091	0.00177	0.00733		25.9	0.02106	0.01615	0.00491		25.9	0.01476	0.00857	0.00619		25.9	0.02814	0.02466	0.00347
26	0.0117	0.00457	0.00714		26	0.02537	0.02083	0.00453		26	0.00949	0.00193	0.00756		26	0.02267	0.01761	0.00506		26	0.01573	0.00935	0.00638		26	0.03047	0.02689	0.00358
26.1	0.01232	0.00497	0.00735		26.1	0.02734	0.02267	0.00467		26.1	0.00989	0.0021	0.00779		26.1	0.02437	0.01915	0.00521		26.1	0.01674	0.01017	0.00657		26.1	0.03294	0.02925	0.00369
26.2	0.01297	0.00539	0.00758		26.2	0.02941	0.0246	0.00481		26.2	0.0103	0.00227	0.00803		26.2	0.02615	0.02078	0.00537		26.2	0.0178	0.01103	0.00677		26.2	0.03553	0.03173	0.0038
26.3	0.01364	0.00584	0.0078		26.3	0.03158	0.02662	0.00496		26.3	0.01073	0.00246	0.00827		26.3	0.02802	0.02248	0.00553		26.3	0.01891	0.01193	0.00697		26.3	0.03825	0.03433	0.00392
26.4	0.01434	0.0063	0.00804		26.4	0.03385	0.02874	0.00511		26.4	0.01117	0.00266	0.00851		26.4	0.02996	0.02426	0.0057		26.4	0.02006	0.01288	0.00718		26.4	0.04109	0.03705	0.00403
26.5	0.01506	0.00679	0.00827		26.5	0.03621	0.03095	0.00526		26.5	0.01162	0.00286	0.00876		26.5	0.03199	0.02612	0.00587		26.5	0.02126	0.01387	0.00739		26.5	0.04404	0.03989	0.00415
26.6	0.01581	0.00729	0.00852		26.6	0.03865	0.03324	0.00541		26.6	0.01209	0.00307	0.00902		26.6	0.03408	0.02804	0.00604		26.6	0.0225	0.01489	0.00761		26.6	0.0471	0.04283	0.00427
26.7	0.01657	0.00781	0.00876		26.7	0.04118	0.03561	0.00557		26.7	0.01257	0.00329	0.00928		26.7	0.03625	0.03003	0.00622		26.7	0.02378	0.01594	0.00783		26.7	0.05027	0.04587	0.0044
26.8	0.01736	0.00834	0.00902		26.8	0.04378	0.03805	0.00573		26.8	0.01306	0.00351	0.00955		26.8	0.03848	0.03208	0.00639		26.8	0.02509	0.01703	0.00806		26.8	0.05352	0.049	0.00453
26.9	0.01817	0.00889	0.00928		26.9	0.04644	0.04055	0.00589		26.9	0.01357	0.00374	0.00983		26.9	0.04076	0.03418	0.00658		26.9	0.02643	0.01815	0.00829		26.9	0.05686	0.0522	0.00465
27	0.01899	0.00945	0.00954		27	0.04916	0.0431	0.00606		27	0.01408	0.00398	0.01011		27	0.04309	0.03632	0.00676		27	0.02781	0.01928	0.00852		27	0.06026	0.05547	0.00479
27.1	0.01983	0.01002	0.00981		27.1	0.05193	0.0457	0.00623		27.1	0.0146	0.00421	0.01039		27.1	0.04546	0.0385	0.00696		27.1	0.0292	0.02044	0.00876		27.1	0.06372	0.0588	0.00492
27.2	0.02068	0.0106	0.01008		27.2	0.05473	0.04833	0.00641		27.2	0.01514	0.00446	0.01068		27.2	0.04786	0.04071	0.00715		27.2	0.03062	0.02161	0.00901		27.2	0.06723	0.06217	0.00506
27.3	0.02154	0.01118	0.01036		27.3	0.05756	0.05097	0.00658		27.3	0.01568	0.0047	0.01098		27.3	0.05027	0.04292	0.00735		27.3	0.03205	0.02279	0.00926		27.3	0.07075	0.06555	0.0052
27.4	0.02241	0.01176	0.01065		27.4	0.06039	0.05362	0.00676		27.4	0.01622	0.00494	0.01128		27.4	0.0527	0.04515	0.00755		27.4	0.03348	0.02397	0.00951		27.4	0.07429	0.06895	0.00534
27.5	0.02328	0.01234	0.01094		27.5	0.06322	0.05627	0.00695		27.5	0.01677	0.00518	0.01159		27.5	0.05512	0.04736	0.00776		27.5	0.03492	0.02514	0.00977		27.5	0.07782	0.07234	0.00549
27.6	0.02415	0.01292	0.01123		27.6	0.06603	0.05889	0.00714		27.6	0.01732	0.00543	0.0119		27.6	0.05753	0.04956	0.00797		27.6	0.03635	0.02631	0.01004		27.6	0.08133	0.07569	0.00564
27.7	0.02501	0.01348	0.01153		27.7	0.0688	0.06147	0.00733		27.7	0.01788	0.00566	0.01222		27.7	0.05991	0.05173	0.00818		27.7	0.03777	0.02746	0.01031		27.7	0.08479	0.079	0.00579
27.8	0.02588	0.01404	0.01184		27.8	0.07153	0.06401	0.00752		27.8	0.01844	0.00589	0.01254		27.8	0.06225	0.05385	0.0084		27.8	0.03917	0.02859	0.01058		27.8	0.08818	0.08224	0.00594
27.9	0.02673	0.01458	0.01215		27.9	0.07419	0.06647	0.00772		27.9	0.01899	0.00612	0.01287		27.9	0.06453	0.05591	0.00862		27.9	0.04054	0.02968	0.01086		27.9	0.09149	0.08539	0.0061
28	0.02757	0.0151	0.01247		28	0.07677	0.06885	0.00792		28	0.01955	0.00634	0.01321		28	0.06675	0.05791	0.00884		28	0.04188	0.03074	0.01114		28	0.0947	0.08844	0.00626
28.1	0.02839	0.0156	0.01279		28.1	0.07926	0.07113	0.00813		28.1	0.0201	0.00655	0.01355		28.1	0.06889	0.05982	0.00907		28.1	0.04319	0.03176	0.01143		28.1	0.09778	0.09136	0.00642
28.2	0.02919	0.01608	0.01312		28.2	0.08164	0.0733	0.00834		28.2	0.02064	0.00675	0.0139		28.2	0.07094	0.06163	0.0093		28.2	0.04444	0.03272	0.01172		28.2	0.10071	0.09413	0.00658
28.3	0.02997	0.01652	0.01345		28.3	0.08389	0.07534	0.00855		28.3	0.02118	0.00693	0.01425		28.3	0.07288	0.06334	0.00954		28.3	0.04565	0.03362	0.01202		28.3	0.10349	0.09673	0.00675
28.4	0.03073	0.01694	0.01379		28.4	0.086	0.07724	0.00876		28.4	0.02172	0.00711	0.01461		28.4	0.07471	0.06493	0.00978		28.4	0.04679	0.03447	0.01232		28.4	0.10608	0.09916	0.00692
28.5	0.03145	0.01732	0.01414		28.5	0.08795	0.07897	0.00898		28.5	0.02224	0.00727	0.01497		28.5	0.07641	0.06638	0.01002		28.5	0.04787	0.03524	0.01263		28.5	0.10847	0.10138	0.00709
28.6	0.03215	0.01766	0.01448		28.6	0.08975	0.08054	0.0092		28.6	0.02276	0.00741	0.01534		28.6	0.07797	0.0677	0.01027		28.6	0.04888	0.03594	0.01294		28.6	0.11065	0.10338	0.00727
28.7	0.03281	0.01797	0.01484		28.7	0.09136	0.08193	0.00943		28.7	0.02326	0.00754	0.01572		28.7	0.07938	0.06886	0.01052		28.7	0.04981	0.03655	0.01326		28.7	0.1126	0.10516	0.00745
28.8	0.03343	0.01823	0.0152		28.8	0.09278	0.08312	0.00966		28.8	0.02375	0.00765	0.0161		28.8	0.08064	0.06986	0.01078		28.8	0.05067	0.03708	0.01358		28.8	0.11431	0.10669	0.00763
28.9	0.03401	0.01845	0.01557		28.9	0.09401	0.08412	0.00989		28.9	0.02423	0.00774	0.01649		28.9	0.08173	0.07069	0.01104		28.9	0.05144	0.03753	0.01391		28.9	0.11577	0.10796	0.00781
29	0.03456	0.01862	0.01594		29	0.09503	0.08491	0.01013		29	0.02469	0.00781	0.01688		29	0.08265	0.07135	0.0113		29	0.05212	0.03788	0.01424		29	0.11696	0.10896	0.008
29.1	0.03506	0.01875	0.01631		29.1	0.09584	0.08548	0.01036		29.1	0.02514	0.00786	0.01728		29.1	0.0834	0.07183	0.01157		29.1	0.05271	0.03813	0.01458		29.1	0.11788	0.1097	0.00819
29.2	0.03552	0.01882	0.01669		29.2	0.09644	0.08584	0.01061		29.2	0.02558	0.0079	0.01768		29.2	0.08396	0.07213	0.01184		29.2	0.05321	0.03829	0.01492		29.2	0.11853	0.11015	0.00838
29.3	0.03593	0.01885	0.01708		29.3	0.09682	0.08597	0.01085		29.3	0.026	0.00791	0.01809		29.3	0.08435	0.07224	0.01211		29.3	0.05361	0.03835	0.01526		29.3	0.11889	0.11032	0.00857
29.4	0.0363	0.01883	0.01747		29.4	0.09698	0.08588	0.0111		29.4	0.02641	0.0079	0.01851		29.4	0.08455	0.07216	0.01239		29.4	0.05392	0.03831	0.01561		29.4	0.11897	0.11021	0.00877
29.5	0.03663	0.01877	0.01787		29.5	0.09692	0.08557	0.01135		29.5	0.0268	0.00787	0.01893		29.5	0.08457	0.0719	0.01267		29.5	0.05414	0.03817	0.01597		29.5	0.11878	0.10981	0.00897
29.6	0.03692	0.01865	0.01827		29.6	0.09665	0.08504	0.01161		29.6	0.02717	0.00782	0.01935		29.6	0.08441	0.07146	0.01295		29.6	0.05426	0.03793	0.01632		29.6	0.1183	0.10913	0.00917
29.7	0.03716	0.01849	0.01867		29.7	0.09616	0.08429	0.01186		29.7	0.02753	0.00775	0.01978		29.7	0.08408	0.07084	0.01324		29.7	0.05429	0.0376	0.01669		29.7	0.11755	0.10818	0.00937
29.8	0.03736	0.01828	0.01908		29.8	0.09546	0.08334	0.01212		29.8	0.02788	0.00767	0.02021		29.8	0.08357	0.07004	0.01353		29.8	0.05423	0.03718	0.01705		29.8	0.11654	0.10696	0.00958
29.9	0.03752	0.01802	0.0195		29.9	0.09457	0.08218	0.01239		29.9	0.02822	0.00756	0.02065		29.9	0.0829	0.06907	0.01383		29.9	0.05409	0.03667	0.01742		29.9	0.11527	0.10548	0.00978
30	0.03764	0.01773	0.01992		30	0.09349	0.08083	0.01266		30	0.02854	0.00744	0.0211		30	0.08206	0.06794	0.01412		30	0.05386	0.03607	0.0178		30	0.11375	0.10376	0.01
30.1	0.03773	0.01739	0.02034		30.1	0.09223	0.0793	0.01292		30.1	0.02884	0.0073	0.02155		30.1	0.08108	0.06666	0.01442		30.1	0.05356	0.03539	0.01818		30.1	0.11201	0.1018	0.01021
30.2	0.03779	0.01702	0.02077		30.2	0.09079	0.0776	0.0132		30.2	0.02914	0.00714	0.022		30.2	0.07996	0.06523	0.01473		30.2	0.05319	0.03463	0.01856		30.2	0.11004	0.09962	0.01042
30.3	0.03781	0.01661	0.0212		30.3	0.0892	0.07573	0.01347		30.3	0.02943	0.00697	0.02246		30.3	0.0787	0.06367	0.01504		30.3	0.05275	0.0338	0.01895		30.3	0.10787	0.09723	0.01064
30.4	0.03781	0.01617	0.02164		30.4	0.08747	0.07372	0.01375		30.4	0.02971	0.00679	0.02292		30.4	0.07733	0.06198	0.01535		30.4	0.05224	0.03291	0.01934		30.4	0.10552	0.09466	0.01086
30.5	0.03778	0.0157	0.02208		30.5	0.08561	0.07158	0.01403		30.5	0.02998	0.00659	0.02339		30.5	0.07585	0.06019	0.01566		30.5	0.05168	0.03195	0.01973		30.5	0.103	0.09192	0.01108
30.6	0.03773	0.0152	0.02252		30.6	0.08363	0.06932	0.01431		30.6	0.03024	0.00638	0.02386		30.6	0.07427	0.0583	0.01597		30.6	0.05108	0.03095	0.02013		30.6	0.10034	0.08903	0.0113
30.7	0.03766	0.01468	0.02297		30.7	0.08155	0.06695	0.0146		30.7	0.0305	0.00617	0.02434		30.7	0.07261	0.05632	0.01629		30.7	0.05043	0.0299	0.02053		30.7	0.09754	0.08601	0.01153
30.8	0.03757	0.01415	0.02342		30.8	0.07939	0.06451	0.01488		30.8	0.03076	0.00594	0.02482		30.8	0.07088	0.05427	0.01661		30.8	0.04974	0.02881	0.02093		30.8	0.09463	0.08288	0.01176
30.9	0.03747	0.01359	0.02388		30.9	0.07716	0.06199	0.01517		30.9	0.03101	0.00571	0.0253		30.9	0.06909	0.05216	0.01694		30.9	0.04903	0.02769	0.02134		30.9	0.09164	0.07965	0.01198
31	0.03737	0.01303	0.02434		31	0.07488	0.05941	0.01547		31	0.03126	0.00547	0.02578		31	0.06726	0.05	0.01726		31	0.04829	0.02654	0.02175		31	0.08857	0.07636	0.01221
31.1	0.03726	0.01246	0.0248		31.1	0.07255	0.05679	0.01576		31.1	0.03151	0.00523	0.02627		31.1	0.0654	0.04781	0.01759		31.1	0.04754	0.02538	0.02216		31.1	0.08546	0.07301	0.01245
31.2	0.03714	0.01188	0.02527		31.2	0.07021	0.05415	0.01606		31.2	0.03176	0.00499	0.02677		31.2	0.06351	0.04559	0.01792		31.2	0.04678	0.0242	0.02258		31.2	0.08231	0.06963	0.01268
31.3	0.03703	0.01129	0.02574		31.3	0.06786	0.0515	0.01635		31.3	0.03201	0.00475	0.02726		31.3	0.06162	0.04337	0.01825		31.3	0.04602	0.02302	0.023		31.3	0.07915	0.06623	0.01292
31.4	0.03692	0.01071	0.02621		31.4	0.06551	0.04885	0.01665		31.4	0.03227	0.0045	0.02776		31.4	0.05973	0.04115	0.01859		31.4	0.04527	0.02184	0.02342		31.4	0.076	0.06284	0.01315
31.5	0.03682	0.01014	0.02668		31.5	0.06318	0.04622	0.01695		31.5	0.03253	0.00426	0.02827		31.5	0.05786	0.03894	0.01892		31.5	0.04452	0.02067	0.02384		31.5	0.07286	0.05947	0.01339
31.6	0.03672	0.00957	0.02716		31.6	0.06088	0.04362	0.01726		31.6	0.0328	0.00402	0.02877		31.6	0.05602	0.03676	0.01926		31.6	0.04378	0.01951	0.02427		31.6	0.06977	0.05614	0.01363
31.7	0.03664	0.009	0.02764		31.7	0.05862	0.04106	0.01756		31.7	0.03307	0.00379	0.02928		31.7	0.05421	0.03461	0.0196		31.7	0.04307	0.01837	0.0247		31.7	0.06672	0.05285	0.01387
31.8	0.03657	0.00845	0.02812		31.8	0.05641	0.03854	0.01787		31.8	0.03335	0.00356	0.02979		31.8	0.05244	0.0325	0.01994		31.8	0.04238	0.01725	0.02513		31.8	0.06374	0.04963	0.01411
31.9	0.03652	0.00792	0.0286		31.9	0.05427	0.03609	0.01817		31.9	0.03363	0.00333	0.0303		31.9	0.05072	0.03044	0.02028		31.9	0.04172	0.01616	0.02556		31.9	0.06084	0.04649	0.01435
32	0.03648	0.00739	0.02909		32	0.05219	0.03371	0.01848		32	0.03393	0.00311	0.03081		32	0.04906	0.02844	0.02063		32	0.04109	0.0151	0.02599		32	0.05803	0.04343	0.0146
32.1	0.03646	0.00689	0.02957		32.1	0.05019	0.0314	0.01879		32.1	0.03423	0.0029	0.03133		32.1	0.04747	0.0265	0.02097		32.1	0.0405	0.01407	0.02643		32.1	0.05531	0.04047	0.01484
32.2	0.03646	0.0064	0.03006		32.2	0.04828	0.02918	0.0191		32.2	0.03454	0.0027	0.03185		32.2	0.04595	0.02463	0.02132		32.2	0.03994	0.01307	0.02686		32.2	0.0527	0.03761	0.01509
32.3	0.03648	0.00593	0.03055		32.3	0.04645	0.02704	0.01941		32.3	0.03486	0.0025	0.03236		32.3	0.0445	0.02283	0.02167		32.3	0.03942	0.01212	0.0273		32.3	0.0502	0.03487	0.01533
32.4	0.03652	0.00548	0.03104		32.4	0.04472	0.02499	0.01972		32.4	0.03519	0.00231	0.03288		32.4	0.04312	0.02111	0.02201		32.4	0.03895	0.01121	0.02774		32.4	0.04782	0.03224	0.01558
32.5	0.03658	0.00505	0.03153		32.5	0.04308	0.02304	0.02003		32.5	0.03553	0.00213	0.0334		32.5	0.04183	0.01947	0.02236		32.5	0.03851	0.01034	0.02818		32.5	0.04556	0.02974	0.01582
32.6	0.03667	0.00465	0.03202		32.6	0.04154	0.02119	0.02035		32.6	0.03588	0.00196	0.03392		32.6	0.04062	0.01791	0.02271		32.6	0.03812	0.00951	0.02862		32.6	0.04342	0.02735	0.01607
32.7	0.03678	0.00426	0.03251		32.7	0.0401	0.01944	0.02066		32.7	0.03624	0.0018	0.03444		32.7	0.03949	0.01643	0.02306		32.7	0.03778	0.00872	0.02906		32.7	0.04142	0.0251	0.01632
32.8	0.0369	0.0039	0.03301		32.8	0.03875	0.01778	0.02097		32.8	0.03661	0.00165	0.03497		32.8	0.03845	0.01504	0.02341		32.8	0.03748	0.00798	0.0295		32.8	0.03953	0.02297	0.01656
32.9	0.03706	0.00356	0.0335		32.9	0.03751	0.01622	0.02128		32.9	0.03699	0.0015	0.03549		32.9	0.03748	0.01373	0.02376		32.9	0.03722	0.00729	0.02994		32.9	0.03778	0.02097	0.01681
33	0.03723	0.00324	0.03399		33	0.03636	0.01477	0.0216		33	0.03738	0.00137	0.03601		33	0.0366	0.0125	0.0241		33	0.03701	0.00664	0.03037		33	0.03615	0.01909	0.01706
33.1	0.03742	0.00294	0.03448		33.1	0.03531	0.0134	0.02191		33.1	0.03777	0.00124	0.03653		33.1	0.0358	0.01135	0.02445		33.1	0.03684	0.00603	0.03081		33.1	0.03464	0.01734	0.0173
33.2	0.03763	0.00266	0.03497		33.2	0.03436	0.01214	0.02222		33.2	0.03817	0.00113	0.03705		33.2	0.03508	0.01028	0.0248		33.2	0.03671	0.00546	0.03125		33.2	0.03325	0.0157	0.01755
33.3	0.03786	0.0024	0.03546		33.3	0.03349	0.01096	0.02253		33.3	0.03858	0.00102	0.03756		33.3	0.03444	0.00929	0.02515		33.3	0.03662	0.00493	0.03169		33.3	0.03198	0.01419	0.0178
33.4	0.03811	0.00216	0.03595		33.4	0.03271	0.00987	0.02284		33.4	0.039	0.000916369	0.03808		33.4	0.03386	0.00837	0.02549		33.4	0.03657	0.00444	0.03212		33.4	0.03082	0.01278	0.01804
33.5	0.03838	0.00195	0.03643		33.5	0.03202	0.00887	0.02315		33.5	0.03942	0.000823647	0.0386		33.5	0.03336	0.00752	0.02584		33.5	0.03655	0.00399	0.03256		33.5	0.02978	0.01149	0.01828
33.6	0.03866	0.00174	0.03692		33.6	0.03141	0.00795	0.02346		33.6	0.03985	0.000738403	0.03911		33.6	0.03293	0.00675	0.02618		33.6	0.03657	0.00358	0.03299		33.6	0.02883	0.0103	0.01853
33.7	0.03896	0.00156	0.0374		33.7	0.03087	0.0071	0.02377		33.7	0.04028	0.000660277	0.03962		33.7	0.03256	0.00603	0.02652		33.7	0.03663	0.0032	0.03342		33.7	0.02798	0.00921	0.01877
33.8	0.03927	0.00139	0.03788		33.8	0.0304	0.00633	0.02407		33.8	0.04072	0.000588898	0.04013		33.8	0.03224	0.00538	0.02687		33.8	0.03671	0.00286	0.03385		33.8	0.02723	0.00822	0.01901
33.9	0.0396	0.00123	0.03836		33.9	0.03001	0.00563	0.02437		33.9	0.04116	0.000523884	0.04064		33.9	0.03199	0.00479	0.0272		33.9	0.03682	0.00254	0.03428		33.9	0.02656	0.00731	0.01925
34	0.03993	0.0011	0.03884		34	0.02967	0.00499	0.02468		34	0.04161	0.000464848	0.04114		34	0.03179	0.00425	0.02754		34	0.03696	0.00225	0.03471		34	0.02598	0.00649	0.01949
34.1	0.04028	0.000968656	0.03931		34.1	0.02939	0.00442	0.02498		34.1	0.04206	0.000411403	0.04164		34.1	0.03164	0.00376	0.02788		34.1	0.03712	0.002	0.03513		34.1	0.02547	0.00574	0.01973
34.2	0.04063	0.000854629	0.03978		34.2	0.02917	0.0039	0.02528		34.2	0.0425	0.000363166	0.04214		34.2	0.03153	0.00332	0.02821		34.2	0.03731	0.00176	0.03555		34.2	0.02503	0.00507	0.01996
34.3	0.041	0.000752076	0.04025		34.3	0.029	0.00343	0.02557		34.3	0.04295	0.00031976	0.04264		34.3	0.03146	0.00292	0.02854		34.3	0.03752	0.00155	0.03597		34.3	0.02466	0.00446	0.0202
34.4	0.04137	0.000660119	0.04071		34.4	0.02888	0.00301	0.02587		34.4	0.04341	0.000280817	0.04313		34.4	0.03143	0.00257	0.02887		34.4	0.03774	0.00136	0.03638		34.4	0.02435	0.00392	0.02043
34.5	0.04174	0.000577908	0.04117		34.5	0.02879	0.00264	0.02616		34.5	0.04386	0.000245982	0.04361		34.5	0.03144	0.00225	0.02919		34.5	0.03798	0.00119	0.03679		34.5	0.02409	0.00343	0.02066
34.6	0.04213	0.000504628	0.04162		34.6	0.02875	0.0023	0.02645		34.6	0.04431	0.000214914	0.04409		34.6	0.03148	0.00196	0.02952		34.6	0.03824	0.00104	0.0372		34.6	0.02389	0.003	0.02089
34.7	0.04251	0.000439501	0.04207		34.7	0.02874	0.002	0.02673		34.7	0.04476	0.000187287	0.04457		34.7	0.03155	0.00171	0.02984		34.7	0.03851	0.000908224	0.0376		34.7	0.02373	0.00261	0.02111
34.8	0.0429	0.000381791	0.04252		34.8	0.02876	0.00174	0.02702		34.8	0.0452	0.000162791	0.04504		34.8	0.03164	0.00149	0.03015		34.8	0.03879	0.000789435	0.038		34.8	0.02361	0.00227	0.02134
34.9	0.04329	0.000330801	0.04296		34.9	0.0288	0.00151	0.0273		34.9	0.04565	0.000141135	0.04551		34.9	0.03175	0.00129	0.03046		34.9	0.03907	0.000684417	0.03839		34.9	0.02353	0.00197	0.02156
35	0.04368	0.00028588	0.04339		35	0.02888	0.0013	0.02757		35	0.04609	0.000122045	0.04597		35	0.03189	0.00111	0.03077		35	0.03937	0.000591842	0.03878		35	0.02348	0.0017	0.02178
35.1	0.04407	0.000246421	0.04382		35.1	0.02897	0.00112	0.02785		35.1	0.04653	0.000105266	0.04642		35.1	0.03204	0.000961603	0.03108		35.1	0.03967	0.000510472	0.03916		35.1	0.02346	0.00147	0.02199
35.2	0.04446	0.000211859	0.04425		35.2	0.02908	0.000966029	0.02812		35.2	0.04697	9.05595e-05	0.04687		35.2	0.03221	0.000827262	0.03138		35.2	0.03998	0.000439156	0.03954		35.2	0.02347	0.00126	0.02221
35.3	0.04485	0.000181674	0.04467		35.3	0.02921	0.000828393	0.02838		35.3	0.0474	7.77074e-05	0.04732		35.3	0.03239	0.000709857	0.03168		35.3	0.04029	0.000376832	0.03992		35.3	0.0235	0.00108	0.02242
35.4	0.04523	0.000155387	0.04508		35.4	0.02935	0.00070853	0.02864		35.4	0.04782	6.65076e-05	0.04775		35.4	0.03258	0.000607547	0.03197		35.4	0.04061	0.00032252	0.04028		35.4	0.02355	0.000927849	0.02262
35.5	0.04562	0.000132561	0.04548		35.5	0.02951	0.000604445	0.0289		35.5	0.04824	5.67755e-05	0.04818		35.5	0.03277	0.000518645	0.03226		35.5	0.04092	0.000275325	0.04065		35.5	0.02362	0.000792077	0.02283
35.6	0.046	0.000112795	0.04588		35.6	0.02967	0.000514318	0.02915		35.6	0.04866	4.83428e-05	0.04861		35.6	0.03298	0.000441612	0.03254		35.6	0.04124	0.000234432	0.041		35.6	0.0237	0.000674432	0.02303
35.7	0.04637	9.57282e-05	0.04628		35.7	0.02984	0.000436498	0.0294		35.7	0.04906	4.10567e-05	0.04902		35.7	0.03319	0.000375053	0.03282		35.7	0.04155	0.000199099	0.04135		35.7	0.0238	0.000572783	0.02322
35.8	0.04674	8.10339e-05	0.04666		35.8	0.03002	0.000369496	0.02965		35.8	0.04947	3.4779e-05	0.04943		35.8	0.03341	0.000317706	0.03309		35.8	0.04187	0.000168656	0.0417		35.8	0.0239	0.000485202	0.02342
35.9	0.04711	6.8418e-05	0.04704		35.9	0.0302	0.00031197	0.02989		35.9	0.04986	2.93853e-05	0.04983		35.9	0.03363	0.000268435	0.03336		35.9	0.04218	0.0001425	0.04204		35.9	0.02402	0.000409955	0.02361
36	0.04747	5.76169e-05	0.04741		36	0.03039	0.000262719	0.03012		36	0.05025	2.47642e-05	0.05022		36	0.03385	0.000226221	0.03362		36	0.04249	0.000120091	0.04237		36	0.02414	0.000345487	0.02379
36.1	0.04782	4.83955e-05	0.04777		36.1	0.03058	0.000220672	0.03035		36.1	0.05063	2.08162e-05	0.05061		36.1	0.03407	0.000190156	0.03388		36.1	0.04279	0.000100945	0.04269		36.1	0.02426	0.000290407	0.02397
36.2	0.04817	4.0545e-05	0.04813		36.2	0.03076	0.000184876	0.03058		36.2	0.051	1.74525e-05	0.05098		36.2	0.03429	0.000159429	0.03413		36.2	0.04309	8.46335e-05	0.04301		36.2	0.0244	0.00024348	0.02415
36.3	0.04851	3.38801e-05	0.04847		36.3	0.03095	0.000154485	0.0308		36.3	0.05137	1.45947e-05	0.05135		36.3	0.03451	0.000133323	0.03438		36.3	0.04339	7.0775e-05	0.04332		36.3	0.02453	0.000203611	0.02433
36.4	0.04884	2.82377e-05	0.04881		36.4	0.03114	0.000128757	0.03101		36.4	0.05172	1.21734e-05	0.05171		36.4	0.03473	0.000111204	0.03462		36.4	0.04368	5.90335e-05	0.04362		36.4	0.02467	0.000169832	0.0245
36.5	0.04916	2.34741e-05	0.04914		36.5	0.03133	0.000107037	0.03122		36.5	0.05207	1.01277e-05	0.05206		36.5	0.03494	9.2517e-05	0.03485		36.5	0.04396	4.91131e-05	0.04391		36.5	0.0248	0.000141292	0.02466
36.6	0.04948	1.94637e-05	0.04946		36.6	0.03152	8.87501e-05	0.03143		36.6	0.05241	8.40413e-06	0.0524		36.6	0.03515	7.67718e-05	0.03508		36.6	0.04424	4.07547e-05	0.0442		36.6	0.02494	0.000117246	0.02482
36.7	0.04979	1.60968e-05	0.04977		36.7	0.0317	7.33976e-05	0.03163		36.7	0.05273	6.95591e-06	0.05273		36.7	0.03536	6.35423e-05	0.0353		36.7	0.04451	3.37318e-05	0.04448		36.7	0.02508	9.70422e-05	0.02498
36.8	0.05009	1.32779e-05	0.05007		36.8	0.03188	6.0544e-05	0.03182		36.8	0.05305	5.74244e-06	0.05305		36.8	0.03556	5.24572e-05	0.03551		36.8	0.04478	2.78472e-05	0.04475		36.8	0.02521	8.01129e-05	0.02513
36.9	0.05038	1.09243e-05	0.05037		36.9	0.03205	4.98122e-05	0.032		36.9	0.05336	4.72846e-06	0.05336		36.9	0.03576	4.31945e-05	0.03572		36.9	0.04503	2.293e-05	0.04501		36.9	0.02534	6.59669e-05	0.02528
37	0.05066	8.96468e-06	0.05065		37	0.03222	4.08768e-05	0.03218		37	0.05366	3.8835e-06	0.05366		37	0.03595	3.54758e-05	0.03592		37	0.04528	1.88325e-05	0.04526		37	0.02547	5.41789e-05	0.02542
37.1	0.05093	7.33757e-06	0.05092		37.1	0.03239	3.34576e-05	0.03236		37.1	0.05395	3.18133e-06	0.05395		37.1	0.03614	2.90615e-05	0.03611		37.1	0.04552	1.54274e-05	0.04551		37.1	0.0256	4.43828e-05	0.02556
37.2	0.05119	5.99027e-06	0.05119		37.2	0.03255	2.73142e-05	0.03252		37.2	0.05423	2.59941e-06	0.05422		37.2	0.03632	2.37456e-05	0.0363		37.2	0.04576	1.26055e-05	0.04574		37.2	0.02572	3.62644e-05	0.02569
37.3	0.05144	4.87771e-06	0.05144		37.3	0.03271	2.22412e-05	0.03268		37.3	0.0545	2.11847e-06	0.05449		37.3	0.0365	1.93522e-05	0.03648		37.3	0.04598	1.02732e-05	0.04597		37.3	0.02584	2.95548e-05	0.02581
37.4	0.05169	3.96153e-06	0.05168		37.4	0.03286	1.80636e-05	0.03284		37.4	0.05475	1.72207e-06	0.05475		37.4	0.03667	1.57311e-05	0.03665		37.4	0.04619	8.35093e-06	0.04619		37.4	0.02596	2.40246e-05	0.02594
37.5	0.05192	3.20911e-06	0.05191		37.5	0.033	1.46328e-05	0.03299		37.5	0.055	1.39623e-06	0.055		37.5	0.03683	1.27546e-05	0.03682		37.5	0.0464	6.77086e-06	0.04639		37.5	0.02607	1.94789e-05	0.02605
37.6	0.05214	2.59289e-06	0.05214		37.6	0.03314	1.1823e-05	0.03313		37.6	0.05523	1.12914e-06	0.05523		37.6	0.03698	1.03147e-05	0.03697		37.6	0.0466	5.47562e-06	0.04659		37.6	0.02618	1.57527e-05	0.02616
37.7	0.05235	2.08958e-06	0.05235		37.7	0.03327	9.52798e-06	0.03326		37.7	0.05545	9.10791e-07	0.05545		37.7	0.03713	8.32008e-06	0.03712		37.7	0.04678	4.41676e-06	0.04678		37.7	0.02628	1.27065e-05	0.02627
37.8	0.05255	1.67961e-06	0.05255		37.8	0.0334	7.65864e-06	0.03339		37.8	0.05567	7.32775e-07	0.05567		37.8	0.03727	6.6939e-06	0.03726		37.8	0.04696	3.5535e-06	0.04696		37.8	0.02638	1.0223e-05	0.02637
37.9	0.05274	1.34659e-06	0.05273		37.9	0.03351	6.14015e-06	0.03351		37.9	0.05587	5.88035e-07	0.05587		37.9	0.0374	5.3717e-06	0.0374		37.9	0.04713	2.8516e-06	0.04713		37.9	0.02647	8.20369e-06	0.02646
38	0.05291	1.07681e-06	0.05291		38	0.03363	4.91001e-06	0.03362		38	0.05605	4.7067e-07	0.05605		38	0.03753	4.29958e-06	0.03752		38	0.04729	2.28245e-06	0.04729		38	0.02656	6.56634e-06	0.02655
38.1	0.05308	8.58854e-07	0.05308		38.1	0.03373	3.91617e-06	0.03373		38.1	0.05623	3.75761e-07	0.05623		38.1	0.03765	3.43258e-06	0.03764		38.1	0.04744	1.8222e-06	0.04743		38.1	0.02664	5.24225e-06	0.02664
38.2	0.05323	6.83243e-07	0.05323		38.2	0.03383	3.11543e-06	0.03382		38.2	0.05639	2.99217e-07	0.05639		38.2	0.03775	2.73335e-06	0.03775		38.2	0.04757	1.45101e-06	0.04757		38.2	0.02672	4.17439e-06	0.02672
38.3	0.05338	5.42135e-07	0.05338		38.3	0.03392	2.47201e-06	0.03392		38.3	0.05655	2.37653e-07	0.05655		38.3	0.03786	2.17096e-06	0.03785		38.3	0.0477	1.15247e-06	0.0477		38.3	0.02679	3.3155e-06	0.02679
38.4	0.05351	4.29057e-07	0.05351		38.4	0.034	1.9564e-06	0.034		38.4	0.05669	1.8827e-07	0.05669		38.4	0.03795	1.71984e-06	0.03795		38.4	0.04782	9.12989e-07	0.04782		38.4	0.02686	2.62656e-06	0.02685
38.5	0.05363	3.38688e-07	0.05363		38.5	0.03408	1.54434e-06	0.03408		38.5	0.05681	1.48764e-07	0.05681		38.5	0.03803	1.35896e-06	0.03803		38.5	0.04793	7.21413e-07	0.04793		38.5	0.02692	2.07542e-06	0.02691
38.6	0.05374	2.66661e-07	0.05374		38.6	0.03415	1.21591e-06	0.03414		38.6	0.05693	1.17246e-07	0.05693		38.6	0.03811	1.07104e-06	0.03811		38.6	0.04802	5.68569e-07	0.04802		38.6	0.02697	1.6357e-06	0.02697
38.7	0.05383	2.0941e-07	0.05383		38.7	0.03421	9.54859e-07	0.03421		38.7	0.05703	9.21675e-08	0.05703		38.7	0.03818	8.41951e-07	0.03818		38.7	0.04811	4.46954e-07	0.04811		38.7	0.02702	1.28583e-06	0.02702
38.8	0.05392	1.64025e-07	0.05392		38.8	0.03426	7.47915e-07	0.03426		38.8	0.05712	7.22669e-08	0.05712		38.8	0.03824	6.60158e-07	0.03824		38.8	0.04818	3.50449e-07	0.04818		38.8	0.02706	1.0082e-06	0.02706
38.9	0.05399	1.28144e-07	0.05399		38.9	0.03431	5.84308e-07	0.03431		38.9	0.0572	5.65173e-08	0.0572		38.9	0.03829	5.16286e-07	0.03829		38.9	0.04825	2.74073e-07	0.04825		38.9	0.0271	7.88474e-07	0.02709
39	0.05405	9.98537e-08	0.05405		39	0.03434	4.5531e-07	0.03434		39	0.05726	4.40864e-08	0.05726		39	0.03833	4.02729e-07	0.03833		39	0.0483	2.13791e-07	0.0483		39	0.02713	6.1505e-07	0.02713
39.1	0.0541	7.76079e-08	0.0541		39.1	0.03438	3.53874e-07	0.03437		39.1	0.05731	3.43011e-08	0.05731		39.1	0.03837	3.13341e-07	0.03837		39.1	0.04835	1.66339e-07	0.04835		39.1	0.02715	4.78536e-07	0.02715
39.2	0.05414	6.01622e-08	0.05414		39.2	0.0344	2.74325e-07	0.0344		39.2	0.05735	2.66191e-08	0.05735		39.2	0.03839	2.43165e-07	0.03839		39.2	0.04838	1.29086e-07	0.04838		39.2	0.02717	3.71364e-07	0.02717
39.3	0.05416	4.65176e-08	0.05416		39.3	0.03441	2.12109e-07	0.03441		39.3	0.05738	2.06043e-08	0.05738		39.3	0.03841	1.88221e-07	0.03841		39.3	0.0484	9.9918e-08	0.0484		39.3	0.02718	2.87452e-07	0.02718
39.4	0.05417	3.58746e-08	0.05417		39.4	0.03442	1.6358e-07	0.03442		39.4	0.05739	1.59076e-08	0.05739		39.4	0.03842	1.45316e-07	0.03842		39.4	0.04841	7.7142e-08	0.04841		39.4	0.02719	2.21928e-07	0.02719
39.5	0.05417	2.75952e-08	0.05417		39.5	0.03442	1.25828e-07	0.03442		39.5	0.05739	1.22499e-08	0.05739		39.5	0.03842	1.11903e-07	0.03842		39.5	0.04841	5.94044e-08	0.04841		39.5	0.02719	1.70899e-07	0.02719
39.6	0.05416	2.11717e-08	0.05416		39.6	0.03441	9.65382e-08	0.03441		39.6	0.05738	9.40897e-09	0.05738		39.6	0.03841	8.5951e-08	0.03841		39.6	0.0484	4.56275e-08	0.0484		39.6	0.02718	1.31265e-07	0.02718
39.7	0.05414	1.62015e-08	0.05414		39.7	0.0344	7.3875e-08	0.0344		39.7	0.05735	7.20828e-09	0.05735		39.7	0.03839	6.58477e-08	0.03839		39.7	0.04838	3.49556e-08	0.04838		39.7	0.02717	1.00563e-07	0.02717
39.8	0.0541	1.2366e-08	0.0541		39.8	0.03438	5.63862e-08	0.03437		39.8	0.05731	5.5081e-09	0.05731		39.8	0.03837	5.03166e-08	0.03837		39.8	0.04835	2.67108e-08	0.04835		39.8	0.02715	7.68437e-08	0.02715
39.9	0.05405	9.41415e-09	0.05405		39.9	0.03434	4.29263e-08	0.03434		39.9	0.05726	4.19811e-09	0.05726		39.9	0.03833	3.83497e-08	0.03833		39.9	0.0483	2.03582e-08	0.0483		39.9	0.02713	5.85679e-08	0.02713
40	0.05399	7.14839e-09	0.05399		40	0.03431	3.2595e-08	0.03431		40	0.0572	3.19144e-09	0.0572		40	0.03829	2.91538e-08	0.03829		40	0.04825	1.54764e-08	0.04825		40	0.02709	4.45238e-08	0.02709
40.1	0.05392	5.41392e-09	0.05392		40.1	0.03426	2.46862e-08	0.03426		40.1	0.05712	2.41991e-09	0.05712		40.1	0.03824	2.21059e-08	0.03824		40.1	0.04818	1.1735e-08	0.04818		40.1	0.02706	3.37603e-08	0.02706
40.2	0.05383	4.0897e-09	0.05383		40.2	0.03421	1.86481e-08	0.03421		40.2	0.05703	1.83018e-09	0.05703		40.2	0.03818	1.67187e-08	0.03818		40.2	0.04811	8.87521e-09	0.04811		40.2	0.02702	2.55329e-08	0.02702
40.3	0.05374	3.0814e-09	0.05374		40.3	0.03414	1.40504e-08	0.03414		40.3	0.05693	1.3806e-09	0.05693		40.3	0.03811	1.26118e-08	0.03811		40.3	0.04802	6.69505e-09	0.04802		40.3	0.02697	1.92608e-08	0.02697
40.4	0.05363	2.31569e-09	0.05363		40.4	0.03408	1.0559e-08	0.03408		40.4	0.05681	1.03878e-09	0.05681		40.4	0.03803	9.4893e-09	0.03803		40.4	0.04793	5.03744e-09	0.04793		40.4	0.02691	1.44921e-08	0.02691
40.5	0.05351	1.73575e-09	0.05351		40.5	0.034	7.91463e-09	0.034		40.5	0.05669	7.79583e-10	0.05669		40.5	0.03795	7.12149e-09	0.03795		40.5	0.04782	3.78048e-09	0.04782		40.5	0.02685	1.0876e-08	0.02685
40.6	0.05338	1.29769e-09	0.05338		40.6	0.03392	5.91718e-09	0.03392		40.6	0.05655	5.83553e-10	0.05655		40.6	0.03785	5.33076e-09	0.03785		40.6	0.0477	2.82986e-09	0.0477		40.6	0.02679	8.14117e-09	0.02679
40.7	0.05323	9.67683e-10	0.05323		40.7	0.03382	4.41241e-09	0.03382		40.7	0.05639	4.35692e-10	0.05639		40.7	0.03775	3.98005e-09	0.03775		40.7	0.04757	2.11283e-09	0.04757		40.7	0.02672	6.07835e-09	0.02672
40.8	0.05308	7.19731e-10	0.05308		40.8	0.03373	3.2818e-09	0.03373		40.8	0.05623	3.24459e-10	0.05623		40.8	0.03764	2.96393e-09	0.03764		40.8	0.04743	1.57342e-09	0.04743		40.8	0.02664	4.52653e-09	0.02664
40.9	0.05291	5.33929e-10	0.05291		40.9	0.03362	2.43459e-09	0.03362		40.9	0.05605	2.41002e-10	0.05605		40.9	0.03752	2.20155e-09	0.03752		40.9	0.04729	1.16871e-09	0.04729		40.9	0.02655	3.36222e-09	0.02655
41	0.05273	3.95068e-10	0.05273		41	0.03351	1.80142e-09	0.03351		41	0.05587	1.78551e-10	0.05587		41	0.0374	1.63106e-09	0.0374		41	0.04713	8.65859e-10	0.04713		41	0.02646	2.49097e-09	0.02646
41.1	0.05255	2.91567e-10	0.05255		41.1	0.03339	1.32948e-09	0.03339		41.1	0.05567	1.31943e-10	0.05567		41.1	0.03726	1.2053e-09	0.03726		41.1	0.04696	6.39838e-10	0.04696		41.1	0.02637	1.84074e-09	0.02637
41.2	0.05235	2.14625e-10	0.05235		41.2	0.03326	9.78638e-10	0.03326		41.2	0.05545	9.72498e-11	0.05545		41.2	0.03712	8.88378e-10	0.03712		41.2	0.04678	4.716e-10	0.04678		41.2	0.02627	1.35674e-09	0.02627
41.3	0.05214	1.57579e-10	0.05214		41.3	0.03313	7.18522e-10	0.03313		41.3	0.05523	7.14946e-11	0.05523		41.3	0.03697	6.53104e-10	0.03697		41.3	0.04659	3.46704e-10	0.04659		41.3	0.02616	9.97424e-10	0.02616
41.4	0.05191	1.15396e-10	0.05191		41.4	0.03299	5.26179e-10	0.03299		41.4	0.055	5.24251e-11	0.055		41.4	0.03682	4.78903e-10	0.03682		41.4	0.04639	2.54229e-10	0.04639		41.4	0.02605	7.31384e-10	0.02605
41.5	0.05168	8.42872e-11	0.05168		41.5	0.03284	3.8433e-10	0.03284		41.5	0.05475	3.8343e-11	0.05475		41.5	0.03665	3.50263e-10	0.03665		41.5	0.04619	1.85939e-10	0.04619		41.5	0.02594	5.34924e-10	0.02594
41.6	0.05144	6.14056e-11	0.05144		41.6	0.03268	2.79995e-10	0.03268		41.6	0.05449	2.79713e-11	0.05449		41.6	0.03648	2.55518e-10	0.03648		41.6	0.04597	1.35643e-10	0.04597		41.6	0.02581	3.90229e-10	0.02581
41.7	0.05119	4.46201e-11	0.05119		41.7	0.03252	2.03457e-10	0.03252		41.7	0.05422	2.03527e-11	0.05422		41.7	0.0363	1.85922e-10	0.0363		41.7	0.04574	9.86977e-11	0.04574		41.7	0.02569	2.83941e-10	0.02569
41.8	0.05092	3.23392e-11	0.05092		41.8	0.03236	1.47459e-10	0.03236		41.8	0.05395	1.4771e-11	0.05395		41.8	0.03611	1.34934e-10	0.03611		41.8	0.04551	7.16302e-11	0.04551		41.8	0.02556	2.06071e-10	0.02556
41.9	0.05065	2.33779e-11	0.05065		41.9	0.03218	1.06598e-10	0.03218		41.9	0.05366	1.06926e-11	0.05366		41.9	0.03592	9.76766e-11	0.03592		41.9	0.04526	5.18521e-11	0.04526		41.9	0.02542	1.49172e-10	0.02542
42	0.05037	1.68561e-11	0.05037		42	0.032	7.68596e-11	0.032		42	0.05336	7.72028e-12	0.05336		42	0.03572	7.05248e-11	0.03572		42	0.04501	3.74385e-11	0.04501		42	0.02528	1.07706e-10	0.02528
42.1	0.05007	1.21223e-11	0.05007		42.1	0.03182	5.52746e-11	0.03182		42.1	0.05305	5.55988e-12	0.05305		42.1	0.03551	5.07895e-11	0.03551		42.1	0.04475	2.69619e-11	0.04475		42.1	0.02513	7.7566e-11	0.02513
42.2	0.04977	8.69535e-12	0.04977		42.2	0.03163	3.96487e-11	0.03163		42.2	0.05273	3.99373e-12	0.05273		42.2	0.0353	3.64827e-11	0.0353		42.2	0.04448	1.9367e-11	0.04448		42.2	0.02498	5.57166e-11	0.02498
42.3	0.04946	6.22109e-12	0.04946		42.3	0.03143	2.83667e-11	0.03143		42.3	0.0524	2.86136e-12	0.0524		42.3	0.03508	2.61385e-11	0.03508		42.3	0.0442	1.38758e-11	0.0442		42.3	0.02482	3.99189e-11	0.02482
42.4	0.04914	4.43938e-12	0.04914		42.4	0.03122	2.02426e-11	0.03122		42.4	0.05206	2.04478e-12	0.05206		42.4	0.03485	1.86791e-11	0.03485		42.4	0.04391	9.91591e-12	0.04391		42.4	0.02466	2.85269e-11	0.02466
42.5	0.04881	3.15977e-12	0.04881		42.5	0.03101	1.44078e-11	0.03101		42.5	0.05171	1.45748e-12	0.05171		42.5	0.03462	1.33141e-11	0.03462		42.5	0.04362	7.06787e-12	0.04362		42.5	0.0245	2.03334e-11	0.0245
42.6	0.04847	2.24318e-12	0.04847		42.6	0.0308	1.02284e-11	0.0308		42.6	0.05135	1.03619e-12	0.05135		42.6	0.03438	9.46563e-12	0.03438		42.6	0.04332	5.02488e-12	0.04332		42.6	0.02433	1.4456e-11	0.02433
42.7	0.04813	1.58836e-12	0.04813		42.7	0.03058	7.24253e-12	0.03058		42.7	0.05098	7.34782e-13	0.05098		42.7	0.03413	6.71224e-12	0.03413		42.7	0.04301	3.56323e-12	0.04301		42.7	0.02415	1.0251e-11	0.02415
42.8	0.04777	1.12178e-12	0.04777		42.8	0.03035	5.11507e-12	0.03035		42.8	0.05061	5.19705e-13	0.05061		42.8	0.03388	4.74751e-12	0.03388		42.8	0.04269	2.52024e-12	0.04269		42.8	0.02397	7.25043e-12	0.02397
42.9	0.04741	7.90216e-13	0.04741		42.9	0.03012	3.6032e-12	0.03012		42.9	0.05022	3.66638e-13	0.05022		42.9	0.03362	3.34924e-12	0.03362		42.9	0.04237	1.77796e-12	0.04237		42.9	0.02379	5.11497e-12	0.02379
43	0.04704	5.55212e-13	0.04704		43	0.02989	2.53164e-12	0.02989		43	0.04983	2.57987e-13	0.04983		43	0.03336	2.35671e-12	0.03336		43	0.04204	1.25107e-12	0.04204		43	0.02361	3.59918e-12	0.02361
43.1	0.04666	3.89088e-13	0.04666		43.1	0.02965	1.77415e-12	0.02965		43.1	0.04943	1.81067e-13	0.04943		43.1	0.03309	1.65405e-12	0.03309		43.1	0.0417	8.78061e-13	0.0417		43.1	0.02342	2.52607e-12	0.02342
43.2	0.04628	2.71966e-13	0.04628		43.2	0.0294	1.2401e-12	0.0294		43.2	0.04902	1.26754e-13	0.04902		43.2	0.03282	1.1579e-12	0.03282		43.2	0.04135	6.14678e-13	0.04135		43.2	0.02322	1.76835e-12	0.02322
43.3	0.04588	1.89608e-13	0.04588		43.3	0.02915	8.64566e-13	0.02915		43.3	0.04861	8.85046e-14	0.04861		43.3	0.03254	8.0849e-13	0.03254		43.3	0.041	4.29191e-13	0.041		43.3	0.02303	1.23473e-12	0.02303
43.4	0.04548	1.31848e-13	0.04548		43.4	0.0289	6.01196e-13	0.0289		43.4	0.04818	6.16382e-14	0.04818		43.4	0.03226	5.63066e-13	0.03226		43.4	0.04065	2.98907e-13	0.04065		43.4	0.02283	8.59917e-13	0.02283
43.5	0.04508	9.14467e-14	0.04508		43.5	0.02864	4.16975e-13	0.02864		43.5	0.04775	4.2817e-14	0.04775		43.5	0.03197	3.91133e-13	0.03197		43.5	0.04028	2.07635e-13	0.04028		43.5	0.02262	5.97341e-13	0.02262
43.6	0.04467	6.32613e-14	0.04467		43.6	0.02838	2.88457e-13	0.02838		43.6	0.04732	2.96662e-14	0.04732		43.6	0.03168	2.71001e-13	0.03168		43.6	0.03992	1.43862e-13	0.03992		43.6	0.02242	4.13874e-13	0.02242
43.7	0.04425	4.36501e-14	0.04425		43.7	0.02812	1.99034e-13	0.02812		43.7	0.04687	2.05017e-14	0.04687		43.7	0.03138	1.87283e-13	0.03138		43.7	0.03954	9.94202e-14	0.03954		43.7	0.02221	2.8602e-13	0.02221
43.8	0.04382	3.00405e-14	0.04382		43.8	0.02785	1.36978e-13	0.02785		43.8	0.04642	1.41318e-14	0.04642		43.8	0.03108	1.29094e-13	0.03108		43.8	0.03916	6.85303e-14	0.03916		43.8	0.02199	1.97153e-13	0.02199
43.9	0.04339	2.06209e-14	0.04339		43.9	0.02757	9.40262e-14	0.02757		43.9	0.04597	9.71599e-15	0.04597		43.9	0.03077	8.87556e-14	0.03077		43.9	0.03878	4.71164e-14	0.03878		43.9	0.02178	1.35548e-13	0.02178
44	0.04296	1.41183e-14	0.04296		44	0.0273	6.4376e-14	0.0273		44	0.04551	6.66281e-15	0.04551		44	0.03046	6.08648e-14	0.03046		44	0.03839	3.23104e-14	0.03839		44	0.02156	9.2953e-14	0.02156
44.1	0.04252	9.64124e-15	0.04252		44.1	0.02702	4.39618e-14	0.02702		44.1	0.04504	4.55731e-15	0.04504		44.1	0.03015	4.1631e-14	0.03015		44.1	0.038	2.21001e-14	0.038		44.1	0.02134	6.35791e-14	0.02134
44.2	0.04207	6.5669e-15	0.04207		44.2	0.02673	2.99435e-14	0.02673		44.2	0.04457	3.10914e-15	0.04457		44.2	0.02984	2.8402e-14	0.02984		44.2	0.0376	1.50774e-14	0.0376		44.2	0.02111	4.33757e-14	0.02111
44.3	0.04162	4.46133e-15	0.04162		44.3	0.02645	2.03426e-14	0.02645		44.3	0.04409	2.1157e-15	0.04409		44.3	0.02952	1.93269e-14	0.02952		44.3	0.0372	1.02598e-14	0.0372		44.3	0.02089	2.95162e-14	0.02089
44.4	0.04117	3.02304e-15	0.04117		44.4	0.02616	1.37844e-14	0.02616		44.4	0.04361	1.43598e-15	0.04361		44.4	0.02919	1.31177e-14	0.02919		44.4	0.03679	6.96358e-15	0.03679		44.4	0.02066	2.00334e-14	0.02066
44.5	0.04071	2.04315e-15	0.04071		44.5	0.02587	9.31629e-15	0.02587		44.5	0.04313	9.72126e-16	0.04313		44.5	0.02887	8.88037e-15	0.02887		44.5	0.03638	4.71419e-15	0.03638		44.5	0.02043	1.35622e-14	0.02043
44.6	0.04025	1.37731e-15	0.04025		44.6	0.02557	6.28023e-15	0.02557		44.6	0.04264	6.56415e-16	0.04264		44.6	0.02854	5.99635e-15	0.02854		44.6	0.03597	3.1832e-15	0.03597		44.6	0.0202	9.15766e-15	0.0202
44.7	0.03978	9.26065e-16	0.03978		44.7	0.02528	4.22264e-15	0.02528		44.7	0.04214	4.42094e-16	0.04214		44.7	0.02821	4.03853e-15	0.02821		44.7	0.03555	2.14388e-15	0.03555		44.7	0.01996	6.16767e-15	0.01996
44.8	0.03931	6.21049e-16	0.03931		44.8	0.02498	2.83184e-15	0.02498		44.8	0.04164	2.96984e-16	0.04164		44.8	0.02788	2.71295e-15	0.02788		44.8	0.03513	1.44018e-15	0.03513		44.8	0.01973	4.14323e-15	0.01973
44.9	0.03884	4.1542e-16	0.03884		44.9	0.02468	1.89422e-15	0.02468		44.9	0.04114	1.9899e-16	0.04114		44.9	0.02754	1.81778e-15	0.02754		44.9	0.03471	9.64976e-16	0.03471		44.9	0.01949	2.77612e-15	0.01949
45	0.03836	2.77156e-16	0.03836		45	0.02437	1.26377e-15	0.02437		45	0.04064	1.32988e-16	0.04064		45	0.0272	1.21484e-15	0.0272		45	0.03428	6.44906e-16	0.03428		45	0.01925	1.85531e-15	0.01925
45.1	0.03788	1.84433e-16	0.03788		45.1	0.02407	8.40969e-16	0.02407		45.1	0.04013	8.86485e-17	0.04013		45.1	0.02687	8.09805e-16	0.02687		45.1	0.03385	4.29889e-16	0.03385		45.1	0.01901	1.23674e-15	0.01901
45.2	0.0374	1.22413e-16	0.0374		45.2	0.02377	5.58174e-16	0.02377		45.2	0.03962	5.89404e-17	0.03962		45.2	0.02652	5.38421e-16	0.02652		45.2	0.03342	2.85824e-16	0.03342		45.2	0.01877	8.22279e-16	0.01877
45.3	0.03692	8.10387e-17	0.03692		45.3	0.02346	3.69518e-16	0.02346		45.3	0.03911	3.90873e-17	0.03911		45.3	0.02618	3.57063e-16	0.02618		45.3	0.03299	1.89549e-16	0.03299		45.3	0.01853	5.45308e-16	0.01853
45.4	0.03643	5.351e-17	0.03643		45.4	0.02315	2.43993e-16	0.02315		45.4	0.0386	2.58547e-17	0.0386		45.4	0.02584	2.36183e-16	0.02584		45.4	0.03256	1.25379e-16	0.03256		45.4	0.01828	3.60699e-16	0.01828
45.5	0.03595	3.52414e-17	0.03595		45.5	0.02284	1.60692e-16	0.02284		45.5	0.03808	1.70578e-17	0.03808		45.5	0.02549	1.55823e-16	0.02549		45.5	0.03212	8.27196e-17	0.03212		45.5	0.01804	2.37974e-16	0.01804
45.6	0.03546	2.31498e-17	0.03546		45.6	0.02253	1.05558e-16	0.02253		45.6	0.03756	1.12251e-17	0.03756		45.6	0.02515	1.02541e-16	0.02515		45.6	0.03169	5.44344e-17	0.03169		45.6	0.0178	1.56601e-16	0.0178
45.7	0.03497	1.51676e-17	0.03497		45.7	0.02222	6.91608e-17	0.02222		45.7	0.03705	7.36775e-18	0.03705		45.7	0.0248	6.73044e-17	0.0248		45.7	0.03125	3.57289e-17	0.03125		45.7	0.01755	1.02788e-16	0.01755
45.8	0.03448	9.91207e-18	0.03448		45.8	0.02191	4.51967e-17	0.02191		45.8	0.03653	4.8235e-18	0.03653		45.8	0.02445	4.40627e-17	0.02445		45.8	0.03081	2.33909e-17	0.03081		45.8	0.0173	6.72928e-17	0.0173
45.9	0.03399	6.46081e-18	0.03399		45.9	0.0216	2.94598e-17	0.0216		45.9	0.03601	3.14971e-18	0.03601		45.9	0.0241	2.87726e-17	0.0241		45.9	0.03037	1.52741e-17	0.03037		45.9	0.01706	4.39417e-17	0.01706
46	0.0335	4.20036e-18	0.0335		46	0.02128	1.91526e-17	0.02128		46	0.03549	2.05144e-18	0.03549		46	0.02376	1.87399e-17	0.02376		46	0.02994	9.9482e-18	0.02994		46	0.01681	2.86197e-17	0.01681
46.1	0.03301	2.72371e-18	0.03301		46.1	0.02097	1.24195e-17	0.02097		46.1	0.03497	1.33269e-18	0.03497		46.1	0.02341	1.21741e-17	0.02341		46.1	0.0295	6.46271e-18	0.0295		46.1	0.01656	1.85924e-17	0.01656
46.2	0.03251	1.76162e-18	0.03251		46.2	0.02066	8.03259e-18	0.02066		46.2	0.03444	8.63535e-19	0.03444		46.2	0.02306	7.8884e-18	0.02306		46.2	0.02906	4.1876e-18	0.02906		46.2	0.01632	1.20472e-17	0.01632
46.3	0.03202	1.13642e-18	0.03202		46.3	0.02035	5.18183e-18	0.02035		46.3	0.03392	5.581e-19	0.03392		46.3	0.02271	5.09825e-18	0.02271		46.3	0.02862	2.70643e-18	0.02862		46.3	0.01607	7.78607e-18	0.01607
46.4	0.03153	7.31214e-19	0.03153		46.4	0.02003	3.33416e-18	0.02003		46.4	0.0334	3.5977e-19	0.0334		46.4	0.02236	3.2865e-18	0.02236		46.4	0.02818	1.74466e-18	0.02818		46.4	0.01582	5.01916e-18	0.01582
46.5	0.03104	4.69272e-19	0.03104		46.5	0.01972	2.13977e-18	0.01972		46.5	0.03288	2.31323e-19	0.03288		46.5	0.02201	2.11314e-18	0.02201		46.5	0.02774	1.12177e-18	0.02774		46.5	0.01558	3.22719e-18	0.01558
46.6	0.03055	3.00387e-19	0.03055		46.6	0.01941	1.36969e-18	0.01941		46.6	0.03236	1.48352e-19	0.03236		46.6	0.02167	1.3552e-18	0.02167		46.6	0.0273	7.19413e-19	0.0273		46.6	0.01533	2.06966e-18	0.01533
46.7	0.03006	1.91784e-19	0.03006		46.7	0.0191	8.74492e-19	0.0191		46.7	0.03185	9.48963e-20	0.03185		46.7	0.02132	8.66878e-19	0.02132		46.7	0.02686	4.60187e-19	0.02686		46.7	0.01509	1.3239e-18	0.01509
46.8	0.02957	1.2213e-19	0.02957		46.8	0.01879	5.56884e-19	0.01879		46.8	0.03133	6.0546e-20	0.03133		46.8	0.02097	5.53088e-19	0.02097		46.8	0.02643	2.9361e-19	0.02643		46.8	0.01484	8.4468e-19	0.01484
46.9	0.02909	7.75723e-20	0.02909		46.9	0.01848	3.53712e-19	0.01848		46.9	0.03081	3.85304e-20	0.03081		46.9	0.02063	3.51975e-19	0.02063		46.9	0.02599	1.86848e-19	0.02599		46.9	0.0146	5.37539e-19	0.0146
47	0.0286	4.91437e-20	0.0286		47	0.01817	2.24084e-19	0.01817		47	0.0303	2.44569e-20	0.0303		47	0.02028	2.23414e-19	0.02028		47	0.02556	1.18601e-19	0.02556		47	0.01435	3.41199e-19	0.01435
47.1	0.02812	3.10531e-20	0.02812		47.1	0.01787	1.41595e-19	0.01787		47.1	0.02979	1.54839e-20	0.02979		47.1	0.01994	1.41446e-19	0.01994		47.1	0.02513	7.50873e-20	0.02513		47.1	0.01411	2.16017e-19	0.01411
47.2	0.02764	1.95713e-20	0.02764		47.2	0.01756	8.92403e-20	0.01756		47.2	0.02928	9.77781e-21	0.02928		47.2	0.0196	8.93204e-20	0.0196		47.2	0.0247	4.74162e-20	0.0247		47.2	0.01387	1.36411e-19	0.01387
47.3	0.02716	1.23029e-20	0.02716		47.3	0.01726	5.60984e-20	0.01726		47.3	0.02877	6.15861e-21	0.02877		47.3	0.01926	5.6259e-20	0.01926		47.3	0.02427	2.98654e-20	0.02427		47.3	0.01363	8.5919e-20	0.01363
47.4	0.02668	7.7139e-21	0.02668		47.4	0.01695	3.51736e-20	0.01695		47.4	0.02827	3.86906e-21	0.02827		47.4	0.01892	3.53439e-20	0.01892		47.4	0.02384	1.87625e-20	0.02384		47.4	0.01339	5.39773e-20	0.01339
47.5	0.02621	4.8241e-21	0.02621		47.5	0.01665	2.19968e-20	0.01665		47.5	0.02776	2.42442e-21	0.02776		47.5	0.01859	2.21471e-20	0.01859		47.5	0.02342	1.17569e-20	0.02342		47.5	0.01315	3.38232e-20	0.01315
47.6	0.02574	3.00908e-21	0.02574		47.6	0.01635	1.37207e-20	0.01635		47.6	0.02726	1.51528e-21	0.02726		47.6	0.01825	1.38421e-20	0.01825		47.6	0.023	7.34815e-21	0.023		47.6	0.01292	2.11397e-20	0.01292
47.7	0.02527	1.8721e-21	0.02527		47.7	0.01606	8.53633e-21	0.01606		47.7	0.02677	9.44621e-22	0.02677		47.7	0.01792	8.62912e-21	0.01792		47.7	0.02258	4.58082e-21	0.02258		47.7	0.01268	1.31784e-20	0.01268
47.8	0.0248	1.16171e-21	0.0248		47.8	0.01576	5.29715e-21	0.01576		47.8	0.02627	5.87359e-22	0.02627		47.8	0.01759	5.36553e-21	0.01759		47.8	0.02216	2.84832e-21	0.02216		47.8	0.01245	8.19427e-21	0.01245
47.9	0.02434	7.19029e-22	0.02434		47.9	0.01547	3.2786e-21	0.01547		47.9	0.02578	3.64276e-22	0.02578		47.9	0.01726	3.32767e-21	0.01726		47.9	0.02175	1.76651e-21	0.02175		47.9	0.01221	5.08203e-21	0.01221
48	0.02388	4.43884e-22	0.02388		48	0.01517	2.02401e-21	0.01517		48	0.0253	2.2534e-22	0.0253		48	0.01694	2.05848e-21	0.01694		48	0.02134	1.09276e-21	0.02134		48	0.01198	3.14373e-21	0.01198
48.1	0.02342	2.73318e-22	0.02342		48.1	0.01488	1.24627e-21	0.01488		48.1	0.02482	1.39036e-22	0.02482		48.1	0.01661	1.2701e-21	0.01661		48.1	0.02093	6.74237e-22	0.02093		48.1	0.01176	1.9397e-21	0.01176
48.2	0.02297	1.67859e-22	0.02297		48.2	0.0146	7.65396e-22	0.0146		48.2	0.02434	8.55653e-23	0.02434		48.2	0.01629	7.81639e-22	0.01629		48.2	0.02053	4.14937e-22	0.02053		48.2	0.01153	1.19372e-21	0.01153
48.3	0.02252	1.02824e-22	0.02252		48.3	0.01431	4.68854e-22	0.01431		48.3	0.02386	5.25228e-23	0.02386		48.3	0.01597	4.79796e-22	0.01597		48.3	0.02013	2.54703e-22	0.02013		48.3	0.0113	7.32748e-22	0.0113
48.4	0.02208	6.28237e-23	0.02208		48.4	0.01403	2.86461e-22	0.01403		48.4	0.02339	3.21573e-23	0.02339		48.4	0.01566	2.93757e-22	0.01566		48.4	0.01973	1.55943e-22	0.01973		48.4	0.01108	4.48628e-22	0.01108
48.5	0.02164	3.82849e-23	0.02164		48.5	0.01375	1.7457e-22	0.01375		48.5	0.02292	1.96378e-23	0.02292		48.5	0.01535	1.79391e-22	0.01535		48.5	0.01934	9.52309e-23	0.01934		48.5	0.01086	2.73967e-22	0.01086
48.6	0.0212	2.32706e-23	0.0212		48.6	0.01347	1.06108e-22	0.01347		48.6	0.02246	1.19615e-23	0.02246		48.6	0.01504	1.09269e-22	0.01504		48.6	0.01895	5.80058e-23	0.01895		48.6	0.01064	1.66875e-22	0.01064
48.7	0.02077	1.4108e-23	0.02077		48.7	0.0132	6.43289e-23	0.0132		48.7	0.022	7.26709e-24	0.022		48.7	0.01473	6.63849e-23	0.01473		48.7	0.01856	3.52408e-23	0.01856		48.7	0.01042	1.01383e-22	0.01042
48.8	0.02034	8.53093e-24	0.02034		48.8	0.01292	3.88991e-23	0.01292		48.8	0.02155	4.40369e-24	0.02155		48.8	0.01442	4.02277e-23	0.01442		48.8	0.01818	2.13551e-23	0.01818		48.8	0.01021	6.14359e-23	0.01021
48.9	0.01992	5.14524e-24	0.01992		48.9	0.01266	2.34611e-23	0.01266		48.9	0.0211	2.66166e-24	0.0211		48.9	0.01412	2.43143e-23	0.01412		48.9	0.0178	1.29074e-23	0.0178		48.9	0.01	3.71329e-23	0.01
49	0.0195	3.09521e-24	0.0195		49	0.01239	1.41134e-23	0.01239		49	0.02065	1.60461e-24	0.02065		49	0.01383	1.46581e-23	0.01383		49	0.01742	7.78135e-24	0.01742		49	0.00978	2.2386e-23	0.00978
49.1	0.01908	1.85717e-24	0.01908		49.1	0.01212	8.46826e-24	0.01212		49.1	0.02021	9.64869e-25	0.02021		49.1	0.01353	8.81409e-24	0.01353		49.1	0.01705	4.67901e-24	0.01705		49.1	0.00958	1.34609e-23	0.00958
49.2	0.01867	1.11145e-24	0.01867		49.2	0.01186	5.06794e-24	0.01186		49.2	0.01978	5.78692e-25	0.01978		49.2	0.01324	5.28636e-24	0.01324		49.2	0.01669	2.80629e-24	0.01669		49.2	0.00937	8.07335e-24	0.00937
49.3	0.01827	6.63441e-25	0.01827		49.3	0.01161	3.02514e-24	0.01161		49.3	0.01935	3.46185e-25	0.01935		49.3	0.01295	3.1624e-24	0.01295		49.3	0.01632	1.67878e-24	0.01632		49.3	0.00917	4.82963e-24	0.00917
49.4	0.01787	3.94996e-25	0.01787		49.4	0.01135	1.80109e-24	0.01135		49.4	0.01893	2.06561e-25	0.01893		49.4	0.01267	1.88694e-24	0.01267		49.4	0.01597	1.00169e-24	0.01597		49.4	0.00897	2.88174e-24	0.00897
49.5	0.01747	2.34562e-25	0.01747		49.5	0.0111	1.06955e-24	0.0111		49.5	0.01851	1.22934e-25	0.01851		49.5	0.01239	1.123e-24	0.01239		49.5	0.01561	5.96151e-25	0.01561		49.5	0.00877	1.71505e-24	0.00877
49.6	0.01708	1.38931e-25	0.01708		49.6	0.01085	6.33494e-25	0.01085		49.6	0.01809	7.2975e-26	0.01809		49.6	0.01211	6.66627e-25	0.01211		49.6	0.01526	3.53883e-25	0.01526		49.6	0.00857	1.01808e-24	0.00857
49.7	0.01669	8.20765e-26	0.01669		49.7	0.01061	3.74249e-25	0.01061		49.7	0.01768	4.32074e-26	0.01768		49.7	0.01184	3.947e-25	0.01184		49.7	0.01492	2.09529e-25	0.01492		49.7	0.00838	6.02788e-25	0.00838
49.8	0.01631	4.8363e-26	0.01631		49.8	0.01036	2.20524e-25	0.01036		49.8	0.01728	2.55166e-26	0.01728		49.8	0.01157	2.33094e-25	0.01157		49.8	0.01458	1.23739e-25	0.01458		49.8	0.00819	3.55983e-25	0.00819
49.9	0.01594	2.84239e-26	0.01594		49.9	0.01013	1.29606e-25	0.01013		49.9	0.01688	1.50303e-26	0.01688		49.9	0.0113	1.37302e-25	0.0113		49.9	0.01424	7.28877e-26	0.01424		49.9	0.008	2.09689e-25	0.008
50	0.01557	1.66621e-26	0.01557		50	0.00989	7.59755e-26	0.00989		50	0.01649	8.83071e-27	0.01649		50	0.01104	8.06686e-26	0.01104		50	0.01391	4.28234e-26	0.01391		50	0.00781	1.23198e-25	0.00781
50.1	0.0152	9.74213e-27	0.0152		50.1	0.00966	4.44218e-26	0.00966		50.1	0.0161	5.17492e-27	0.0161		50.1	0.01078	4.72729e-26	0.01078		50.1	0.01358	2.50951e-26	0.01358		50.1	0.00763	7.21955e-26	0.00763
50.2	0.01484	5.68137e-27	0.01484		50.2	0.00943	2.59057e-26	0.00943		50.2	0.01572	3.02477e-27	0.01572		50.2	0.01052	2.76313e-26	0.01052		50.2	0.01326	1.46682e-26	0.01326		50.2	0.00745	4.21987e-26	0.00745
50.3	0.01448	3.30468e-27	0.01448		50.3	0.0092	1.50685e-26	0.0092		50.3	0.01534	1.76344e-27	0.01534		50.3	0.01027	1.61091e-26	0.01027		50.3	0.01294	8.55159e-27	0.01294		50.3	0.00727	2.46019e-26	0.00727
50.4	0.01414	1.91726e-27	0.01414		50.4	0.00898	8.74225e-27	0.00898		50.4	0.01497	1.02545e-27	0.01497		50.4	0.01002	9.36745e-27	0.01002		50.4	0.01263	4.97276e-27	0.01263		50.4	0.00709	1.4306e-26	0.00709
50.5	0.01379	1.10945e-27	0.01379		50.5	0.00876	5.05884e-27	0.00876		50.5	0.01461	5.94763e-28	0.01461		50.5	0.00978	5.43317e-27	0.00978		50.5	0.01232	2.88423e-27	0.01232		50.5	0.00692	8.29756e-27	0.00692
50.6	0.01345	6.40343e-28	0.01345		50.6	0.00855	2.91981e-27	0.00855		50.6	0.01425	3.44078e-28	0.01425		50.6	0.00954	3.14315e-27	0.00954		50.6	0.01202	1.66856e-27	0.01202		50.6	0.00675	4.80024e-27	0.00675
50.7	0.01312	3.68632e-28	0.01312		50.7	0.00834	1.68088e-27	0.00834		50.7	0.0139	1.98541e-28	0.0139		50.7	0.0093	1.81367e-27	0.0093		50.7	0.01172	9.62798e-28	0.01172		50.7	0.00658	2.76985e-27	0.00658
50.8	0.01279	2.11665e-28	0.01279		50.8	0.00813	9.65144e-28	0.00813		50.8	0.01355	1.14268e-28	0.01355		50.8	0.00907	1.04384e-27	0.00907		50.8	0.01143	5.54127e-28	0.01143		50.8	0.00642	1.59416e-27	0.00642
50.9	0.01247	1.21222e-28	0.01247		50.9	0.00792	5.52745e-28	0.00792		50.9	0.01321	6.55963e-29	0.01321		50.9	0.00884	5.99223e-28	0.00884		50.9	0.01114	3.18101e-28	0.01114		50.9	0.00626	9.15137e-28	0.00626
51	0.01215	6.92454e-29	0.01215		51	0.00772	3.15743e-28	0.00772		51	0.01287	3.75592e-29	0.01287		51	0.00862	3.43103e-28	0.00862		51	0.01086	1.82138e-28	0.01086		51	0.0061	5.23989e-28	0.0061
51.1	0.01184	3.94527e-29	0.01184		51.1	0.00752	1.79895e-28	0.00752		51.1	0.01254	2.14503e-29	0.01254		51.1	0.0084	1.95949e-28	0.0084		51.1	0.01058	1.0402e-28	0.01058		51.1	0.00594	2.99254e-28	0.00594
51.2	0.01153	2.24201e-29	0.01153		51.2	0.00733	1.0223e-28	0.00733		51.2	0.01222	1.22189e-29	0.01222		51.2	0.00818	1.1162e-28	0.00818		51.2	0.01031	5.92538e-29	0.01031		51.2	0.00579	1.70466e-28	0.00579
51.3	0.01123	1.27079e-29	0.01123		51.3	0.00714	5.79452e-29	0.00714		51.3	0.0119	6.94241e-30	0.0119		51.3	0.00797	6.3419e-29	0.00797		51.3	0.01004	3.36663e-29	0.01004		51.3	0.00564	9.68538e-29	0.00564
51.4	0.01094	7.18437e-30	0.01094		51.4	0.00695	3.27591e-29	0.00695		51.4	0.01159	3.93433e-30	0.01159		51.4	0.00776	3.59401e-29	0.00776		51.4	0.00977	1.9079e-29	0.00977		51.4	0.00549	5.48879e-29	0.00549
51.5	0.01065	4.05115e-30	0.01065		51.5	0.00676	1.84723e-29	0.00676		51.5	0.01128	2.22388e-30	0.01128		51.5	0.00755	2.03152e-29	0.00755		51.5	0.00951	1.07844e-29	0.00951		51.5	0.00534	3.10254e-29	0.00534
51.6	0.01036	2.27848e-30	0.01036		51.6	0.00658	1.03893e-29	0.00658		51.6	0.01098	1.25381e-30	0.01098		51.6	0.00735	1.14536e-29	0.00735		51.6	0.00926	6.08021e-30	0.00926		51.6	0.0052	1.7492e-29	0.0052
51.7	0.01008	1.27817e-30	0.01008		51.7	0.00641	5.82814e-30	0.00641		51.7	0.01068	7.05076e-31	0.01068		51.7	0.00715	6.44088e-30	0.00715		51.7	0.00901	3.41917e-30	0.00901		51.7	0.00506	9.83654e-30	0.00506
51.8	0.00981	7.15164e-31	0.00981		51.8	0.00623	3.26098e-30	0.00623		51.8	0.01039	3.95476e-31	0.01039		51.8	0.00696	3.61267e-30	0.00696		51.8	0.00876	1.91781e-30	0.00876		51.8	0.00492	5.5173e-30	0.00492
51.9	0.00954	3.99117e-31	0.00954		51.9	0.00606	1.81988e-30	0.00606		51.9	0.01011	2.21251e-31	0.01011		51.9	0.00676	2.02113e-30	0.00676		51.9	0.00852	1.07293e-30	0.00852		51.9	0.00479	3.08668e-30	0.00479
52	0.00928	2.22163e-31	0.00928		52	0.00589	1.01301e-30	0.00589		52	0.00983	1.23461e-31	0.00983		52	0.00658	1.12782e-30	0.00658		52	0.00829	5.98709e-31	0.00829		52	0.00465	1.72241e-30	0.00465
52.1	0.00902	1.23344e-31	0.00902		52.1	0.00573	5.6242e-31	0.00573		52.1	0.00955	6.87159e-32	0.00955		52.1	0.00639	6.2772e-31	0.00639		52.1	0.00806	3.33229e-31	0.00806		52.1	0.00453	9.58657e-31	0.00453
52.2	0.00876	6.83033e-32	0.00876		52.2	0.00557	3.11447e-31	0.00557		52.2	0.00928	3.81474e-32	0.00928		52.2	0.00622	3.48477e-31	0.00622		52.2	0.00783	1.84991e-31	0.00783		52.2	0.0044	5.32195e-31	0.0044
52.3	0.00852	3.7726e-32	0.00852		52.3	0.00541	1.72022e-31	0.00541		52.3	0.00902	2.11229e-32	0.00902		52.3	0.00604	1.92958e-31	0.00604		52.3	0.00761	1.02433e-31	0.00761		52.3	0.00427	2.94686e-31	0.00427
52.4	0.00827	2.07834e-32	0.00827		52.4	0.00526	9.47674e-32	0.00526		52.4	0.00876	1.1666e-32	0.00876		52.4	0.00587	1.06569e-31	0.00587		52.4	0.00739	5.65728e-32	0.00739		52.4	0.00415	1.62753e-31	0.00415
52.5	0.00804	1.14201e-32	0.00804		52.5	0.00511	5.20728e-32	0.00511		52.5	0.00851	6.42648e-33	0.00851		52.5	0.0057	5.87059e-32	0.0057		52.5	0.00718	3.11644e-32	0.00718		52.5	0.00403	8.9656e-32	0.00403
52.6	0.0078	6.25888e-33	0.0078		52.6	0.00496	2.8539e-32	0.00496		52.6	0.00827	3.53105e-33	0.00827		52.6	0.00553	3.22562e-32	0.00553		52.6	0.00697	1.71234e-32	0.00697		52.6	0.00392	4.92619e-32	0.00392
52.7	0.00758	3.42138e-33	0.00758		52.7	0.00481	1.56007e-32	0.00481		52.7	0.00803	1.93516e-33	0.00803		52.7	0.00537	1.76777e-32	0.00537		52.7	0.00677	9.3843e-33	0.00677		52.7	0.0038	2.69975e-32	0.0038
52.8	0.00735	1.86544e-33	0.00735		52.8	0.00467	8.50597e-33	0.00467		52.8	0.00779	1.05782e-33	0.00779		52.8	0.00521	9.66315e-33	0.00521		52.8	0.00657	5.12974e-33	0.00657		52.8	0.00369	1.47576e-32	0.00369
52.9	0.00714	1.01447e-33	0.00714		52.9	0.00453	4.62573e-33	0.00453		52.9	0.00756	5.76745e-34	0.00756		52.9	0.00506	5.26857e-33	0.00506		52.9	0.00638	2.79685e-33	0.00638		52.9	0.00358	8.04619e-33	0.00358
53	0.00692	5.50264e-34	0.00692		53	0.0044	2.50907e-33	0.0044		53	0.00733	3.13646e-34	0.00733		53	0.00491	2.86516e-33	0.00491		53	0.00619	1.52098e-33	0.00619		53	0.00347	4.37568e-33	0.00347
53.1	0.00672	2.97701e-34	0.00672		53.1	0.00427	1.35745e-33	0.00427		53.1	0.00711	1.70128e-34	0.00711		53.1	0.00476	1.55412e-33	0.00476		53.1	0.006	8.25013e-34	0.006		53.1	0.00337	2.37346e-33	0.00337
53.2	0.00651	1.60644e-34	0.00651		53.2	0.00414	7.325e-34	0.00414		53.2	0.0069	9.20434e-35	0.0069		53.2	0.00462	8.40817e-34	0.00462		53.2	0.00582	4.46352e-34	0.00582		53.2	0.00327	1.2841e-33	0.00327
53.3	0.00631	8.64622e-35	0.00631		53.3	0.00401	3.94248e-34	0.00401		53.3	0.00669	4.96696e-35	0.00669		53.3	0.00448	4.53732e-34	0.00448		53.3	0.00564	2.40866e-34	0.00564		53.3	0.00317	6.92942e-34	0.00317
53.4	0.00612	4.64156e-35	0.00612		53.4	0.00389	2.11644e-34	0.00389		53.4	0.00648	2.67343e-35	0.00648		53.4	0.00434	2.44218e-34	0.00434		53.4	0.00547	1.29645e-34	0.00547		53.4	0.00307	3.72972e-34	0.00307
53.5	0.00593	2.48529e-35	0.00593		53.5	0.00377	1.13324e-34	0.00377		53.5	0.00628	1.43526e-35	0.00628		53.5	0.00421	1.31111e-34	0.00421		53.5	0.0053	6.96008e-35	0.0053		53.5	0.00298	2.00233e-34	0.00298
53.6	0.00575	1.3273e-35	0.00575		53.6	0.00365	6.05216e-35	0.00365		53.6	0.00609	7.68546e-36	0.00609		53.6	0.00408	7.02067e-35	0.00408		53.6	0.00514	3.72696e-35	0.00514		53.6	0.00288	1.0722e-34	0.00288
53.7	0.00557	7.07024e-36	0.00557		53.7	0.00354	3.22386e-35	0.00354		53.7	0.0059	4.1048e-36	0.0059		53.7	0.00395	3.74974e-35	0.00395		53.7	0.00497	1.99057e-35	0.00497		53.7	0.00279	5.72662e-35	0.00279
53.8	0.00539	3.75644e-36	0.00539		53.8	0.00343	1.71285e-35	0.00343		53.8	0.00571	2.18673e-36	0.00571		53.8	0.00382	1.99758e-35	0.00382		53.8	0.00482	1.06042e-35	0.00482		53.8	0.00271	3.05071e-35	0.00271
53.9	0.00522	1.99065e-36	0.00522		53.9	0.00332	9.0769e-36	0.00332		53.9	0.00553	1.16192e-36	0.00553		53.9	0.0037	1.06142e-35	0.0037		53.9	0.00467	5.6346e-36	0.00467		53.9	0.00262	1.62101e-35	0.00262
54	0.00505	1.05218e-36	0.00505		54	0.00321	4.79769e-36	0.00321		54	0.00535	6.15804e-37	0.00535		54	0.00358	5.62538e-36	0.00358		54	0.00452	2.98626e-36	0.00452		54	0.00254	8.5911e-36	0.00254
54.1	0.00489	5.54704e-37	0.00489		54.1	0.00311	2.52932e-36	0.00311		54.1	0.00518	3.25528e-37	0.00518		54.1	0.00347	2.9737e-36	0.00347		54.1	0.00437	1.5786e-36	0.00437		54.1	0.00245	4.54145e-36	0.00245
54.2	0.00473	2.91681e-37	0.00473		54.2	0.00301	1.33e-36	0.00301		54.2	0.00501	1.71638e-37	0.00501		54.2	0.00336	1.56792e-36	0.00336		54.2	0.00423	8.32338e-37	0.00423		54.2	0.00237	2.39453e-36	0.00237
54.3	0.00458	1.52979e-37	0.00458		54.3	0.00291	6.97548e-37	0.00291		54.3	0.00485	9.02655e-38	0.00485		54.3	0.00325	8.24576e-37	0.00325		54.3	0.00409	4.37731e-37	0.00409		54.3	0.0023	1.2593e-36	0.0023
54.4	0.00443	8.0026e-38	0.00443		54.4	0.00281	3.649e-37	0.00281		54.4	0.00469	4.7349e-38	0.00469		54.4	0.00314	4.32533e-37	0.00314		54.4	0.00396	2.29612e-37	0.00396		54.4	0.00222	6.60567e-37	0.00222
54.5	0.00428	4.17549e-38	0.00428		54.5	0.00272	1.90392e-37	0.00272		54.5	0.00454	2.47731e-38	0.00454		54.5	0.00304	2.26302e-37	0.00304		54.5	0.00383	1.20134e-37	0.00383		54.5	0.00215	3.4561e-37	0.00215
54.6	0.00414	2.173e-38	0.00414		54.6	0.00263	9.90835e-38	0.00263		54.6	0.00438	1.2928e-38	0.00438		54.6	0.00293	1.18097e-37	0.00293		54.6	0.0037	6.26924e-38	0.0037		54.6	0.00208	1.80358e-37	0.00208
54.7	0.004	1.12794e-38	0.004		54.7	0.00254	5.14316e-38	0.00254		54.7	0.00424	6.72916e-39	0.00424		54.7	0.00284	6.1471e-38	0.00284		54.7	0.00357	3.26322e-38	0.00357		54.7	0.00201	9.38788e-38	0.00201
54.8	0.00387	5.83971e-39	0.00387		54.8	0.00246	2.66277e-38	0.00246		54.8	0.00409	3.4936e-39	0.00409		54.8	0.00274	3.19141e-38	0.00274		54.8	0.00345	1.69418e-38	0.00345		54.8	0.00194	4.87393e-38	0.00194
54.9	0.00373	3.01559e-39	0.00373		54.9	0.00237	1.37504e-38	0.00237		54.9	0.00396	1.80912e-39	0.00396		54.9	0.00265	1.65263e-38	0.00265		54.9	0.00334	8.77307e-39	0.00334		54.9	0.00187	2.5239e-38	0.00187
55	0.00361	1.55321e-39	0.00361		55	0.00229	7.08225e-39	0.00229		55	0.00382	9.34416e-40	0.00382		55	0.00256	8.5359e-39	0.00256		55	0.00322	4.53133e-39	0.00322		55	0.00181	1.30361e-38	0.00181
55.1	0.00348	7.97925e-40	0.00348		55.1	0.00221	3.63835e-39	0.00221		55.1	0.00369	4.81388e-40	0.00369		55.1	0.00247	4.39748e-39	0.00247		55.1	0.00311	2.33443e-39	0.00311		55.1	0.00175	6.71586e-39	0.00175
55.2	0.00336	4.08857e-40	0.00336		55.2	0.00214	1.86429e-39	0.00214		55.2	0.00356	2.47361e-40	0.00356		55.2	0.00238	2.25964e-39	0.00238		55.2	0.003	1.19954e-39	0.003		55.2	0.00169	3.45094e-39	0.00169
55.3	0.00325	2.08957e-40	0.00325		55.3	0.00206	9.52794e-40	0.00206		55.3	0.00344	1.26779e-40	0.00344		55.3	0.0023	1.15813e-39	0.0023		55.3	0.0029	6.14799e-40	0.0029		55.3	0.00163	1.7687e-39	0.00163
55.4	0.00313	1.06517e-40	0.00313		55.4	0.00199	4.85691e-40	0.00199		55.4	0.00332	6.48106e-41	0.00332		55.4	0.00222	5.92045e-40	0.00222		55.4	0.0028	3.1429e-40	0.0028		55.4	0.00157	9.04174e-40	0.00157
55.5	0.00302	5.41571e-41	0.00302		55.5	0.00192	2.46944e-40	0.00192		55.5	0.0032	3.30464e-41	0.0032		55.5	0.00214	3.01879e-40	0.00214		55.5	0.0027	1.60254e-40	0.0027		55.5	0.00152	4.61032e-40	0.00152
55.6	0.00291	2.74644e-41	0.00291		55.6	0.00185	1.25231e-40	0.00185		55.6	0.00309	1.68068e-41	0.00309		55.6	0.00207	1.5353e-40	0.00207		55.6	0.0026	8.15022e-41	0.0026		55.6	0.00146	2.34472e-40	0.00146
55.7	0.00281	1.38918e-41	0.00281		55.7	0.00179	6.33435e-41	0.00179		55.7	0.00298	8.5256e-42	0.00298		55.7	0.00199	7.78814e-41	0.00199		55.7	0.00251	4.13438e-41	0.00251		55.7	0.00141	1.18941e-40	0.00141
55.8	0.00271	7.00852e-42	0.00271		55.8	0.00172	3.19572e-41	0.00172		55.8	0.00287	4.31367e-42	0.00287		55.8	0.00192	3.94054e-41	0.00192		55.8	0.00242	2.09185e-41	0.00242		55.8	0.00136	6.01801e-41	0.00136
55.9	0.00261	3.5267e-42	0.00261		55.9	0.00166	1.60809e-41	0.00166		55.9	0.00277	2.17695e-42	0.00277		55.9	0.00185	1.98865e-41	0.00185		55.9	0.00233	1.05568e-41	0.00233		55.9	0.00131	3.03707e-41	0.00131
56	0.00252	1.77006e-42	0.00252		56	0.0016	8.07105e-42	0.0016		56	0.00267	1.0958e-42	0.00267		56	0.00179	1.00102e-41	0.00179		56	0.00225	5.31395e-42	0.00225		56	0.00126	1.52876e-41	0.00126
56.1	0.00243	8.86099e-43	0.00243		56.1	0.00154	4.0404e-42	0.00154		56.1	0.00257	5.5017e-43	0.00257		56.1	0.00172	5.0258e-42	0.00172		56.1	0.00217	2.66798e-42	0.00217		56.1	0.00122	7.67544e-42	0.00122
56.2	0.00234	4.42439e-43	0.00234		56.2	0.00148	2.01742e-42	0.00148		56.2	0.00247	2.75513e-43	0.00247		56.2	0.00166	2.51681e-42	0.00166		56.2	0.00209	1.33606e-42	0.00209		56.2	0.00117	3.84369e-42	0.00117
56.3	0.00225	2.20344e-43	0.00225		56.3	0.00143	1.00472e-42	0.00143		56.3	0.00238	1.37616e-43	0.00238		56.3	0.0016	1.25712e-42	0.0016		56.3	0.00201	6.6735e-43	0.00201		56.3	0.00113	1.91988e-42	0.00113
56.4	0.00217	1.09452e-43	0.00217		56.4	0.00138	4.99076e-43	0.00138		56.4	0.00229	6.85608e-44	0.00229		56.4	0.00154	6.26303e-43	0.00154		56.4	0.00194	3.32476e-43	0.00194		56.4	0.00109	9.56493e-43	0.00109
56.5	0.00209	5.42281e-44	0.00209		56.5	0.00132	2.47267e-43	0.00132		56.5	0.00221	3.40693e-44	0.00221		56.5	0.00148	3.11224e-43	0.00148		56.5	0.00186	1.65215e-43	0.00186		56.5	0.00105	4.75303e-43	0.00105
56.6	0.00201	2.67978e-44	0.00201		56.6	0.00128	1.22192e-43	0.00128		56.6	0.00213	1.68862e-44	0.00213		56.6	0.00142	1.54256e-43	0.00142		56.6	0.00179	8.18876e-44	0.00179		56.6	0.00101	2.3558e-43	0.00101
56.7	0.00193	1.32085e-44	0.00193		56.7	0.00123	6.02275e-44	0.00123		56.7	0.00205	8.34801e-45	0.00205		56.7	0.00137	7.62591e-44	0.00137		56.7	0.00173	4.04826e-44	0.00173		56.7	0.00097	1.16463e-43	0.000968999
56.8	0.00186	6.49352e-45	0.00186		56.8	0.00118	2.96089e-44	0.00118		56.8	0.00197	4.11637e-45	0.00197		56.8	0.00132	3.7603e-44	0.00132		56.8	0.00166	1.99618e-44	0.00166		56.8	0.00093	5.74276e-44	0.00093215
56.9	0.00179	3.18409e-45	0.00179		56.9	0.00114	1.45187e-44	0.00114		56.9	0.00189	2.02454e-45	0.00189		56.9	0.00127	1.84942e-44	0.00127		56.9	0.0016	9.81773e-45	0.0016		56.9	0.0009	2.82444e-44	0.000896502
57	0.00172	1.55728e-45	0.00172		57	0.00109	7.10081e-45	0.00109		57	0.00182	9.93159e-46	0.00182		57	0.00122	9.07252e-45	0.00122		57	0.00154	4.81619e-45	0.00154		57	0.00086	1.38556e-44	0.000862023
57.1	0.00165	7.59666e-46	0.00165		57.1	0.00105	3.4639e-45	0.00105		57.1	0.00175	4.85951e-46	0.00175		57.1	0.00117	4.43917e-45	0.00117		57.1	0.00148	2.35656e-45	0.00148		57.1	0.00083	6.77952e-45	0.000828685
57.2	0.00159	3.6962e-46	0.00159		57.2	0.00101	1.68538e-45	0.00101		57.2	0.00168	2.37163e-46	0.00168		57.2	0.00113	2.16649e-45	0.00113		57.2	0.00142	1.15009e-45	0.00142		57.2	0.0008	3.30867e-45	0.000796458
57.3	0.00152	1.79376e-46	0.00152		57.3	0.00097	8.17913e-46	0.000968984		57.3	0.00162	1.15447e-46	0.00162		57.3	0.00108	1.05461e-45	0.00108		57.3	0.00136	5.59846e-46	0.00136		57.3	0.00077	1.61061e-45	0.000765312
57.4	0.00147	8.68261e-47	0.00147		57.4	0.00093	3.95907e-46	0.000930883		57.4	0.00155	5.60531e-47	0.00155		57.4	0.00104	5.12046e-46	0.00104		57.4	0.00131	2.71822e-46	0.00131		57.4	0.00074	7.81999e-46	0.00073522
57.5	0.00141	4.19191e-47	0.00141		57.5	0.00089	1.91141e-46	0.00089408		57.5	0.00149	2.71455e-47	0.00149		57.5	0.001	2.47974e-46	0.000997875		57.5	0.00126	1.31638e-46	0.00126		57.5	0.00071	3.78707e-46	0.000706152
57.6	0.00135	2.0186e-47	0.00135		57.6	0.00086	9.20433e-47	0.000858539		57.6	0.00143	1.31122e-47	0.00143		57.6	0.00096	1.1978e-46	0.000958209		57.6	0.00121	6.3586e-47	0.00121		57.6	0.00068	1.82929e-46	0.000678082
57.7	0.0013	9.69536e-48	0.0013		57.7	0.00082	4.42086e-47	0.000824227		57.7	0.00137	6.31736e-48	0.00137		57.7	0.00092	5.77091e-47	0.000919913		57.7	0.00116	3.06352e-47	0.00116		57.7	0.00065	8.81337e-47	0.000650982
57.8	0.00125	4.64466e-48	0.00125		57.8	0.00079	2.11786e-47	0.000791109		57.8	0.00132	3.03582e-48	0.00132		57.8	0.00088	2.77322e-47	0.00088295		57.8	0.00111	1.47218e-47	0.00111		57.8	0.00062	4.23528e-47	0.000624824
57.9	0.00119	2.21932e-48	0.00119		57.9	0.00076	1.01196e-47	0.000759151		57.9	0.00127	1.45512e-48	0.00127		57.9	0.00085	1.32925e-47	0.000847282		57.9	0.00107	7.05639e-48	0.00107		57.9	0.0006	2.03004e-47	0.000599584
58	0.00115	1.0577e-48	0.00115		58	0.00073	4.82287e-48	0.000728321		58	0.00121	6.95664e-49	0.00121		58	0.00081	6.3549e-48	0.000812873		58	0.00102	3.37353e-48	0.00102		58	0.00058	9.70523e-48	0.000575234
58.1	0.0011	5.02785e-49	0.0011		58.1	0.0007	2.29258e-48	0.000698586		58.1	0.00116	3.31729e-49	0.00116		58.1	0.00078	3.03034e-48	0.000779686		58.1	0.00098	1.60867e-48	0.00098252		58.1	0.00055	4.62796e-48	0.000551749
58.2	0.00105	2.38384e-49	0.00105		58.2	0.00067	1.08698e-48	0.000669915		58.2	0.00112	1.57778e-49	0.00112		58.2	0.00075	1.44131e-48	0.000747687		58.2	0.00094	7.65125e-49	0.000942196		58.2	0.00053	2.20117e-48	0.000529105
58.3	0.00101	1.12732e-49	0.00101		58.3	0.00064	5.14033e-49	0.000642277		58.3	0.00107	7.48501e-50	0.00107		58.3	0.00072	6.83756e-49	0.00071684		58.3	0.0009	3.62976e-49	0.000903325		58.3	0.00051	1.04424e-48	0.000507276
58.4	0.00097	5.31736e-50	0.000968893		58.4	0.00062	2.42459e-49	0.000615641		58.4	0.00103	3.54175e-50	0.00103		58.4	0.00069	3.2354e-49	0.000687112		58.4	0.00087	1.71753e-49	0.000865863		58.4	0.00049	4.94111e-49	0.000486239
58.5	0.00093	2.50161e-50	0.000928504		58.5	0.00059	1.14068e-49	0.000589978		58.5	0.00098	1.67157e-50	0.000983631		58.5	0.00066	1.52698e-49	0.000658469		58.5	0.00083	8.10608e-50	0.000829769		58.5	0.00047	2.33202e-49	0.000465969
58.6	0.00089	1.17387e-50	0.000889599		58.6	0.00057	5.35257e-50	0.000565257		58.6	0.00094	7.86889e-51	0.000942416		58.6	0.00063	7.18824e-50	0.000630879		58.6	0.0008	3.81591e-50	0.000795001		58.6	0.00045	1.09779e-49	0.000446445
58.7	0.00085	5.49409e-51	0.000852133		58.7	0.00054	2.50517e-50	0.000541451		58.7	0.0009	3.69473e-51	0.000902726		58.7	0.0006	3.37514e-50	0.000604309		58.7	0.00076	1.79171e-50	0.00076152		58.7	0.00043	5.15453e-50	0.000427643
58.8	0.00082	2.56477e-51	0.000816063		58.8	0.00052	1.16947e-50	0.000518532		58.8	0.00086	1.73034e-51	0.000864514		58.8	0.00058	1.58067e-50	0.000578729		58.8	0.00073	8.39107e-51	0.000729285		58.8	0.00041	2.41401e-50	0.000409541
58.9	0.00078	1.1942e-51	0.000781344		58.9	0.0005	5.44526e-51	0.000496471		58.9	0.00083	8.08283e-52	0.000827734		58.9	0.00055	7.38367e-51	0.000554108		58.9	0.0007	3.91966e-51	0.000698258		58.9	0.00039	1.12764e-50	0.000392117
59	0.00075	5.54601e-52	0.000747934		59	0.00048	2.52885e-51	0.000475243		59	0.00079	3.76595e-52	0.000792341		59	0.00053	3.4402e-51	0.000530414		59	0.00067	1.82625e-51	0.000668401		59	0.00038	5.25389e-51	0.000375351
59.1	0.00072	2.56899e-52	0.000715793		59.1	0.00045	1.1714e-51	0.00045482		59.1	0.00076	1.75012e-52	0.000758291		59.1	0.00051	1.59874e-51	0.000507621		59.1	0.00064	8.48697e-52	0.000639678		59.1	0.00036	2.4416e-51	0.000359221
59.2	0.00068	1.18691e-52	0.00068488		59.2	0.00044	5.41204e-52	0.000435177		59.2	0.00073	8.11225e-53	0.000725542		59.2	0.00049	7.41055e-52	0.000485698		59.2	0.00061	3.93393e-52	0.000612051		59.2	0.00034	1.13174e-51	0.000343707
59.3	0.00066	5.46955e-53	0.000655154		59.3	0.00042	2.49399e-52	0.00041629		59.3	0.00069	3.75056e-53	0.000694052		59.3	0.00046	3.42614e-52	0.000464617		59.3	0.00059	1.81878e-52	0.000585487		59.3	0.00033	5.23242e-52	0.000328789
59.4	0.00063	2.51398e-53	0.000626579		59.4	0.0004	1.14631e-52	0.000398132		59.4	0.00066	1.72954e-53	0.00066378		59.4	0.00044	1.57994e-52	0.000444352		59.4	0.00056	8.38719e-53	0.00055995		59.4	0.00031	2.41289e-52	0.000314448
59.5	0.0006	1.15252e-53	0.000599115		59.5	0.00038	5.2552e-53	0.000380682		59.5	0.00063	7.95514e-54	0.000634686		59.5	0.00042	7.26703e-53	0.000424876		59.5	0.00054	3.85774e-53	0.000535407		59.5	0.0003	1.10982e-52	0.000300666
59.6	0.00057	5.26998e-54	0.000572727		59.6	0.00036	2.40299e-53	0.000363915		59.6	0.00061	3.6496e-54	0.000606731		59.6	0.00041	3.33391e-53	0.000406162		59.6	0.00051	1.76983e-53	0.000511825		59.6	0.00029	5.09157e-53	0.000287423
59.7	0.00055	2.40351e-54	0.000547378		59.7	0.00035	1.09595e-53	0.000347808		59.7	0.00058	1.67003e-54	0.000579877		59.7	0.00039	1.52557e-53	0.000388186		59.7	0.00049	8.09858e-54	0.000489172		59.7	0.00027	2.32986e-53	0.000274702
59.8	0.00052	1.09335e-54	0.000523034		59.8	0.00033	4.98544e-54	0.00033234		59.8	0.00055	7.62225e-55	0.000554088		59.8	0.00037	6.96293e-54	0.000370922		59.8	0.00047	3.69631e-54	0.000467416		59.8	0.00026	1.06338e-53	0.000262485
59.9	0.0005	4.9608e-55	0.000499661		59.9	0.00032	2.26201e-54	0.000317488		59.9	0.00053	3.46995e-55	0.000529327		59.9	0.00035	3.1698e-54	0.000354346		59.9	0.00045	1.68271e-54	0.000446529		59.9	0.00025	4.84094e-54	0.000250755
60	0.00048	2.24501e-55	0.000477226		60	0.0003	1.02367e-54	0.000303232		60	0.00051	1.57559e-55	0.00050556		60	0.00034	1.43931e-54	0.000338435		60	0.00043	7.64064e-55	0.000426479		60	0.00024	2.19812e-54	0.000239496
60.1	0.00046	1.01335e-55	0.000455695		60.1	0.00029	4.62065e-55	0.000289552		60.1	0.00048	7.13587e-56	0.000482751		60.1	0.00032	6.51862e-55	0.000323167		60.1	0.00041	3.46044e-55	0.000407238		60.1	0.00023	9.95527e-55	0.000228691
60.2	0.00044	4.56226e-56	0.000435039		60.2	0.00028	2.08028e-55	0.000276427		60.2	0.00046	3.22352e-56	0.000460868		60.2	0.00031	2.94468e-55	0.000308517		60.2	0.00039	1.5632e-55	0.000388778		60.2	0.00022	4.49714e-55	0.000218324
60.3	0.00042	2.04868e-56	0.000415225		60.3	0.00026	9.34152e-56	0.000263837		60.3	0.00044	1.45243e-56	0.000439878		60.3	0.00029	1.32679e-55	0.000294466		60.3	0.00037	7.04335e-56	0.000371071		60.3	0.00021	2.02628e-55	0.000208381
60.4	0.0004	9.17585e-57	0.000396226		60.4	0.00025	4.18397e-56	0.000251765		60.4	0.00042	6.52738e-57	0.000419751		60.4	0.00028	5.96277e-56	0.000280992		60.4	0.00035	3.16537e-56	0.000354092		60.4	0.0002	9.10637e-56	0.000198846
60.5	0.00038	4.09915e-57	0.000378011		60.5	0.00024	1.86912e-56	0.000240191		60.5	0.0004	2.92594e-57	0.000400454		60.5	0.00027	2.67284e-56	0.000268075		60.5	0.00034	1.41889e-56	0.000337814		60.5	0.00019	4.08198e-56	0.000189705
60.6	0.00036	1.82649e-57	0.000360552		60.6	0.00023	8.32837e-57	0.000229097		60.6	0.00038	1.30819e-57	0.000381959		60.6	0.00026	1.19503e-56	0.000255694		60.6	0.00032	6.34391e-57	0.000322212		60.6	0.00018	1.82506e-56	0.000180943
60.7	0.00034	8.11741e-58	0.000343823		60.7	0.00022	3.70135e-57	0.000218468		60.7	0.00036	5.83391e-58	0.000364237		60.7	0.00024	5.32928e-57	0.00024383		60.7	0.00031	2.82908e-57	0.000307262		60.7	0.00017	8.1389e-57	0.000172548
60.8	0.00033	3.59827e-58	0.000327797		60.8	0.00021	1.64073e-57	0.000208284		60.8	0.00035	2.59495e-58	0.000347259		60.8	0.00023	2.37048e-57	0.000232464		60.8	0.00029	1.25838e-57	0.00029294		60.8	0.00016	3.62022e-57	0.000164505
60.9	0.00031	1.59091e-58	0.000312447		60.9	0.0002	7.25418e-58	0.000198531		60.9	0.00033	1.15127e-58	0.000330998		60.9	0.00022	1.05169e-57	0.000221579		60.9	0.00028	5.58294e-58	0.000279222		60.9	0.00016	1.60614e-57	0.000156802
61	0.0003	7.01576e-59	0.00029775		61	0.00019	3.19902e-58	0.000189192		61	0.00032	5.09458e-59	0.000315428		61	0.00021	4.6539e-58	0.000211156		61	0.00027	2.47055e-58	0.000266088		61	0.00015	7.10747e-58	0.000149426
61.1	0.00028	3.08588e-59	0.00028368		61.1	0.00018	1.40709e-58	0.000180252		61.1	0.0003	2.24864e-59	0.000300523		61.1	0.0002	2.05414e-58	0.000201178		61.1	0.00025	1.09045e-58	0.000253514		61.1	0.00014	3.13709e-58	0.000142365
61.2	0.00027	1.35382e-59	0.000270215		61.2	0.00017	6.17309e-59	0.000171696		61.2	0.00029	9.89949e-60	0.000286258		61.2	0.00019	9.04319e-59	0.000191629		61.2	0.00024	4.80063e-59	0.000241481		61.2	0.00014	1.38108e-58	0.000135607
61.3	0.00026	5.92403e-60	0.000257331		61.3	0.00016	2.70122e-59	0.00016351		61.3	0.00027	4.34697e-60	0.000272609		61.3	0.00018	3.97096e-59	0.000182492		61.3	0.00023	2.108e-59	0.000229967		61.3	0.00013	6.06447e-59	0.000129141
61.4	0.00025	2.58554e-60	0.000245006		61.4	0.00016	1.17894e-59	0.000155679		61.4	0.00026	1.90388e-60	0.000259553		61.4	0.00017	1.7392e-59	0.000173752		61.4	0.00022	9.23264e-60	0.000218953		61.4	0.00012	2.65612e-59	0.000122956
61.5	0.00023	1.12554e-60	0.00023322		61.5	0.00015	5.13219e-60	0.000148189		61.5	0.00025	8.31718e-61	0.000247067		61.5	0.00017	7.59775e-60	0.000165393		61.5	0.00021	4.03331e-60	0.00020842		61.5	0.00012	1.16033e-59	0.000117041
61.6	0.00022	4.88704e-61	0.000221951		61.6	0.00014	2.22838e-60	0.000141029		61.6	0.00024	3.62403e-61	0.000235128		61.6	0.00016	3.31056e-60	0.000157401		61.6	0.0002	1.75743e-60	0.000198349		61.6	0.00011	5.0559e-60	0.000111386
61.7	0.00021	2.11645e-61	0.000211179		61.7	0.00013	9.65052e-61	0.000134184		61.7	0.00022	1.57503e-61	0.000223717		61.7	0.00015	1.43879e-60	0.000149762		61.7	0.00019	7.63791e-61	0.000188722		61.7	0.00011	2.19733e-60	0.00010598
61.8	0.0002	9.14211e-62	0.000200884		61.8	0.00013	4.16859e-61	0.000127643		61.8	0.00021	6.8276e-62	0.000212811		61.8	0.00014	6.23701e-61	0.000142462		61.8	0.00018	3.31095e-61	0.000179523		61.8	0.0001	9.5252e-61	0.000100814
61.9	0.00019	3.93877e-62	0.000191049		61.9	0.00012	1.79599e-61	0.000121394		61.9	0.0002	2.95207e-62	0.000202392		61.9	0.00014	2.69672e-61	0.000135487		61.9	0.00017	1.43157e-61	0.000170733		61.9	0.0001	4.11844e-61	9.58779e-05
62	0.00018	1.69259e-62	0.000181655		62	0.00012	7.7178e-62	0.000115425		62	0.00019	1.27311e-62	0.00019244		62	0.00013	1.16299e-61	0.000128824		62	0.00016	6.17379e-62	0.000162338		62	9e-05	1.77612e-61	9.11633e-05
62.1	0.00017	7.25467e-63	0.000172683		62.1	0.00011	3.30796e-62	0.000109724		62.1	0.00018	5.47631e-63	0.000182936		62.1	0.00012	5.00261e-62	0.000122462		62.1	0.00015	2.65566e-62	0.000154321		62.1	9e-05	7.64002e-62	8.66611e-05
62.2	0.00016	3.10142e-63	0.000164118		62.2	0.0001	1.41418e-62	0.000104282		62.2	0.00017	2.34958e-63	0.000173862		62.2	0.00012	2.14634e-62	0.000116388		62.2	0.00015	1.1394e-62	0.000146667		62.2	8e-05	3.2779e-62	8.23628e-05
62.3	0.00016	1.32245e-63	0.000155943		62.3	0.0001	6.03007e-63	9.90875e-05		62.3	0.00017	1.00548e-63	0.000165202		62.3	0.00011	9.18506e-63	0.000110591		62.3	0.00014	4.87594e-63	0.000139361		62.3	8e-05	1.40275e-62	7.82602e-05
62.4	0.00015	5.62439e-64	0.000148142		62.4	9e-05	2.56459e-63	9.41307e-05		62.4	0.00016	4.29177e-64	0.000156938		62.4	0.00011	3.92054e-63	0.000105058		62.4	0.00013	2.08124e-63	0.000132389		62.4	7e-05	5.98747e-63	7.43452e-05
62.5	0.00014	2.38587e-64	0.0001407		62.5	9e-05	1.0879e-63	8.94017e-05		62.5	0.00015	1.82718e-64	0.000149054		62.5	0.0001	1.66913e-63	9.97805e-05		62.5	0.00013	8.86067e-64	0.000125738		62.5	7e-05	2.54911e-63	7.06103e-05
62.6	0.00013	1.00947e-64	0.000133602		62.6	8e-05	4.60296e-64	8.48914e-05		62.6	0.00014	7.75903e-65	0.000141534		62.6	9e-05	7.08788e-64	9.47465e-05		62.6	0.00012	3.76264e-64	0.000119395		62.6	7e-05	1.08246e-63	6.70479e-05
62.7	0.00013	4.26008e-65	0.000126833		62.7	8e-05	1.9425e-64	8.05905e-05		62.7	0.00013	3.28635e-65	0.000134363		62.7	9e-05	3.00208e-64	8.99464e-05		62.7	0.00011	1.59367e-64	0.000113346		62.7	6e-05	4.5848e-64	6.36511e-05
62.8	0.00012	1.79316e-65	0.00012038		62.8	8e-05	8.17638e-65	7.64904e-05		62.8	0.00013	1.38836e-65	0.000127527		62.8	9e-05	1.26827e-64	8.53702e-05		62.8	0.00011	6.73266e-65	0.000107579		62.8	6e-05	1.9369e-64	6.04127e-05
62.9	0.00011	7.52826e-66	0.00011423		62.9	7e-05	3.43271e-65	7.25826e-05		62.9	0.00012	5.85019e-66	0.000121012		62.9	8e-05	5.34416e-65	8.10088e-05		62.9	0.0001	2.83697e-65	0.000102083		62.9	6e-05	8.16162e-65	5.73263e-05
63	0.00011	3.15244e-66	0.00010837		63	7e-05	1.43744e-65	6.8859e-05		63	0.00011	2.45878e-66	0.000114804		63	8e-05	2.2461e-65	7.68529e-05		63	0.0001	1.19235e-65	9.68461e-05		63	5e-05	3.43025e-65	5.43854e-05
63.1	0.0001	1.31667e-66	0.000102787		63.1	7e-05	6.00369e-66	6.53118e-05		63.1	0.00011	1.03074e-66	0.00010889		63.1	7e-05	9.41584e-66	7.28939e-05		63.1	9e-05	4.99845e-66	9.18572e-05		63.1	5e-05	1.43799e-65	5.15838e-05
63.2	0.0001	5.48505e-67	9.74705e-05		63.2	6e-05	2.50105e-66	6.19334e-05		63.2	0.0001	4.30985e-67	0.000103258		63.2	7e-05	3.93705e-66	6.91234e-05		63.2	9e-05	2.09e-66	8.71057e-05		63.2	5e-05	6.01268e-66	4.89155e-05
63.3	9e-05	2.27909e-67	9.2408e-05		63.3	6e-05	1.03921e-66	5.87167e-05		63.3	0.0001	1.79744e-67	9.78944e-05		63.3	7e-05	1.64196e-66	6.55332e-05		63.3	8e-05	8.71644e-67	8.25815e-05		63.3	5e-05	2.50761e-66	4.63749e-05
63.4	9e-05	9.44537e-68	8.75887e-05		63.4	6e-05	4.30687e-67	5.56545e-05		63.4	9e-05	7.477e-68	9.27891e-05		63.4	6e-05	6.83024e-67	6.21155e-05		63.4	8e-05	3.62587e-67	7.82748e-05		63.4	4e-05	1.04312e-66	4.39564e-05
63.5	8e-05	3.90438e-68	8.30023e-05		63.5	5e-05	1.78031e-67	5.27402e-05		63.5	9e-05	3.10228e-68	8.79303e-05		63.5	6e-05	2.83394e-67	5.88629e-05		63.5	7e-05	1.50441e-67	7.4176e-05		63.5	4e-05	4.32801e-67	4.16547e-05
63.6	8e-05	1.60976e-68	7.86383e-05		63.6	5e-05	7.34015e-68	4.99673e-05		63.6	8e-05	1.28386e-68	8.33072e-05		63.6	6e-05	1.1728e-67	5.57681e-05		63.6	7e-05	6.2259e-68	7.02761e-05		63.6	4e-05	1.79111e-67	3.94646e-05
63.7	7e-05	6.61985e-69	7.44871e-05		63.7	5e-05	3.0185e-68	4.73296e-05		63.7	8e-05	5.29948e-69	7.89096e-05		63.7	5e-05	4.84107e-68	5.28242e-05		63.7	7e-05	2.56991e-68	6.65664e-05		63.7	4e-05	7.39332e-68	3.73814e-05
63.8	7e-05	2.71525e-69	7.05393e-05		63.8	4e-05	1.23809e-68	4.48211e-05		63.8	7e-05	2.18188e-69	7.47273e-05		63.8	5e-05	1.99314e-68	5.00245e-05		63.8	6e-05	1.05807e-68	6.30383e-05		63.8	4e-05	3.04394e-68	3.54001e-05
63.9	7e-05	1.11083e-69	6.67857e-05		63.9	4e-05	5.06513e-69	4.24361e-05		63.9	7e-05	8.96e-70	7.07509e-05		63.9	5e-05	8.18497e-69	4.73625e-05		63.9	6e-05	4.34503e-69	5.96838e-05		63.9	3e-05	1.25001e-68	3.35164e-05
64	6e-05	4.53276e-70	6.32176e-05		64	4e-05	2.06683e-69	4.01689e-05		64	7e-05	3.67001e-70	6.6971e-05		64	4e-05	3.35255e-69	4.48322e-05		64	6e-05	1.77972e-69	5.64952e-05		64	3e-05	5.12004e-69	3.17258e-05
64.1	6e-05	1.84482e-70	5.98268e-05		64.1	4e-05	8.41194e-70	3.80144e-05		64.1	6e-05	1.49936e-70	6.33788e-05		64.1	4e-05	1.36967e-69	4.24275e-05		64.1	5e-05	7.27097e-70	5.3465e-05		64.1	3e-05	2.09177e-69	3.00241e-05
64.2	6e-05	7.48894e-71	5.66052e-05		64.2	4e-05	3.41478e-70	3.59673e-05		64.2	6e-05	6.10981e-71	5.99659e-05		64.2	4e-05	5.58132e-70	4.01428e-05		64.2	5e-05	2.96287e-70	5.05859e-05		64.2	3e-05	8.52382e-70	2.84073e-05
64.3	5e-05	3.03224e-71	5.3545e-05		64.3	3e-05	1.38263e-70	3.40229e-05		64.3	6e-05	2.4833e-71	5.67241e-05		64.3	4e-05	2.2685e-70	3.79727e-05		64.3	5e-05	1.20424e-70	4.78512e-05		64.3	3e-05	3.46446e-70	2.68716e-05
64.4	5e-05	1.22457e-71	5.0639e-05		64.4	3e-05	5.58374e-71	3.21764e-05		64.4	5e-05	1.00673e-71	5.36455e-05		64.4	4e-05	9.19647e-71	3.59118e-05		64.4	5e-05	4.882e-71	4.52542e-05		64.4	3e-05	1.40449e-70	2.54132e-05
64.5	5e-05	4.93262e-72	4.78799e-05		64.5	3e-05	2.24916e-71	3.04232e-05		64.5	5e-05	4.07076e-72	5.07226e-05		64.5	3e-05	3.71865e-71	3.39551e-05		64.5	4e-05	1.97406e-71	4.27885e-05		64.5	2e-05	5.67914e-71	2.40285e-05
64.6	5e-05	1.98175e-72	4.5261e-05		64.6	3e-05	9.03633e-72	2.87592e-05		64.6	5e-05	1.6418e-72	4.79483e-05		64.6	3e-05	1.49979e-71	3.20979e-05		64.6	4e-05	7.9617e-72	4.04481e-05		64.6	2e-05	2.29048e-71	2.27142e-05
64.7	4e-05	7.94141e-73	4.27758e-05		64.7	3e-05	3.6211e-72	2.718e-05		64.7	5e-05	6.6046e-73	4.53155e-05		64.7	3e-05	6.0333e-72	3.03354e-05		64.7	4e-05	3.20281e-72	3.82271e-05		64.7	2e-05	9.21409e-72	2.1467e-05
64.8	4e-05	3.17411e-73	4.0418e-05		64.8	3e-05	1.44732e-72	2.56819e-05		64.8	4e-05	2.65004e-73	4.28177e-05		64.8	3e-05	2.42081e-72	2.86633e-05		64.8	4e-05	1.2851e-72	3.612e-05		64.8	2e-05	3.69708e-72	2.02837e-05
64.9	4e-05	1.26538e-73	3.81815e-05		64.9	2e-05	5.76985e-73	2.42608e-05		64.9	4e-05	1.06057e-73	4.04485e-05		64.9	3e-05	9.68833e-73	2.70773e-05		64.9	3e-05	5.1431e-73	3.41214e-05		64.9	2e-05	1.47961e-72	1.91614e-05
65	4e-05	5.03151e-74	3.60608e-05		65	2e-05	2.29425e-73	2.29133e-05		65	4e-05	4.23359e-74	3.82018e-05		65	3e-05	3.86739e-73	2.55733e-05		65	3e-05	2.05302e-73	3.22262e-05		65	2e-05	5.90629e-73	1.80971e-05
65.1	3e-05	1.9955e-74	3.40502e-05		65.1	2e-05	9.09899e-74	2.16357e-05		65.1	4e-05	1.68561e-74	3.60718e-05		65.1	2e-05	1.53981e-73	2.41475e-05		65.1	3e-05	8.17416e-74	3.04294e-05		65.1	2e-05	2.3516e-73	1.70881e-05
65.2	3e-05	7.89368e-75	3.21445e-05		65.2	2e-05	3.59933e-74	2.04248e-05		65.2	3e-05	6.69404e-75	3.4053e-05		65.2	2e-05	6.11501e-74	2.2796e-05		65.2	3e-05	3.24619e-74	2.87263e-05		65.2	2e-05	9.33887e-74	1.61317e-05
65.3	3e-05	3.11447e-75	3.03387e-05		65.3	2e-05	1.42013e-74	1.92774e-05		65.3	3e-05	2.65155e-75	3.21399e-05		65.3	2e-05	2.42219e-74	2.15153e-05		65.3	3e-05	1.28583e-74	2.71125e-05		65.3	2e-05	3.69918e-74	1.52255e-05
65.4	3e-05	1.22565e-75	2.86279e-05		65.4	2e-05	5.58867e-75	1.81903e-05		65.4	3e-05	1.04759e-75	3.03275e-05		65.4	2e-05	9.56975e-75	2.03021e-05		65.4	3e-05	5.08015e-75	2.55836e-05		65.4	1e-05	1.4615e-74	1.43669e-05
65.5	3e-05	4.81086e-76	2.70075e-05		65.5	2e-05	2.19364e-75	1.71607e-05		65.5	3e-05	4.12824e-76	2.8611e-05		65.5	2e-05	3.77115e-75	1.9153e-05		65.5	2e-05	2.00193e-75	2.41356e-05		65.5	1e-05	5.75932e-75	1.35537e-05
65.6	3e-05	1.88346e-76	2.54731e-05		65.6	2e-05	8.58814e-76	1.61858e-05		65.6	3e-05	1.62263e-76	2.69855e-05		65.6	2e-05	1.48227e-75	1.80648e-05		65.6	2e-05	7.86872e-76	2.27643e-05		65.6	1e-05	2.26373e-75	1.27837e-05
65.7	2e-05	7.35473e-77	2.40205e-05		65.7	2e-05	3.35358e-76	1.52628e-05		65.7	3e-05	6.36142e-77	2.54466e-05		65.7	2e-05	5.81116e-76	1.70347e-05		65.7	2e-05	3.08489e-76	2.14662e-05		65.7	1e-05	8.87483e-76	1.20547e-05
65.8	2e-05	2.86452e-77	2.26457e-05		65.8	1e-05	1.30616e-76	1.43892e-05		65.8	2e-05	2.48754e-77	2.39902e-05		65.8	2e-05	2.27237e-76	1.60597e-05		65.8	2e-05	1.2063e-76	2.02376e-05		65.8	1e-05	3.47037e-76	1.13647e-05
65.9	2e-05	1.11279e-77	2.13447e-05		65.9	1e-05	5.07408e-77	1.35626e-05		65.9	2e-05	9.70212e-78	2.2612e-05		65.9	2e-05	8.86289e-77	1.51371e-05		65.9	2e-05	4.70492e-77	1.9075e-05		65.9	1e-05	1.35355e-76	1.07119e-05
66	2e-05	4.31175e-78	2.0114e-05		66	1e-05	1.96605e-77	1.27806e-05		66	2e-05	3.77437e-78	2.13083e-05		66	1e-05	3.44789e-77	1.42643e-05		66	2e-05	1.83033e-77	1.79752e-05		66	1e-05	5.26564e-77	1.00942e-05
66.1	2e-05	1.66636e-78	1.89501e-05		66.1	1e-05	7.59819e-78	1.2041e-05		66.1	2e-05	1.46455e-78	2.00752e-05		66.1	1e-05	1.33786e-77	1.34389e-05		66.1	2e-05	7.10213e-78	1.6935e-05		66.1	1e-05	2.04319e-77	9.51008e-06
66.2	2e-05	6.4233e-79	1.78494e-05		66.2	1e-05	2.92888e-78	1.13417e-05		66.2	2e-05	5.66817e-79	1.89092e-05		66.2	1e-05	5.17788e-78	1.26583e-05		66.2	2e-05	2.74871e-78	1.59514e-05		66.2	1e-05	7.90769e-78	8.95773e-06
66.3	2e-05	2.46959e-79	1.6809e-05		66.3	1e-05	1.12608e-78	1.06805e-05		66.3	2e-05	2.18808e-79	1.78069e-05		66.3	1e-05	1.99882e-78	1.19205e-05		66.3	2e-05	1.06108e-78	1.50215e-05		66.3	1e-05	3.0526e-78	8.43557e-06
66.4	2e-05	9.47041e-80	1.58256e-05		66.4	1e-05	4.31828e-79	1.00557e-05		66.4	2e-05	8.42491e-80	1.67652e-05		66.4	1e-05	7.69616e-79	1.12231e-05		66.4	1e-05	4.08555e-79	1.41427e-05		66.4	1e-05	1.17536e-78	7.94207e-06
66.5	1e-05	3.62233e-80	1.48964e-05		66.5	1e-05	1.6517e-79	9.46529e-06		66.5	2e-05	3.23555e-80	1.57808e-05		66.5	1e-05	2.95568e-79	1.05641e-05		66.5	1e-05	1.56904e-79	1.33124e-05		66.5	1e-05	4.51392e-79	7.47577e-06
66.6	1e-05	1.38192e-80	1.40187e-05		66.6	1e-05	6.30124e-80	8.90755e-06		66.6	1e-05	1.2394e-80	1.4851e-05		66.6	1e-05	1.13219e-79	9.94164e-06		66.6	1e-05	6.01031e-80	1.25279e-05		66.6	1e-05	1.72909e-79	7.03526e-06
66.7	1e-05	5.25842e-81	1.31897e-05		66.7	1e-05	2.39772e-80	8.3808e-06		66.7	1e-05	4.73539e-81	1.39728e-05		66.7	1e-05	4.32578e-80	9.35374e-06		66.7	1e-05	2.29637e-80	1.17871e-05		66.7	1e-05	6.60636e-80	6.61923e-06
66.8	1e-05	1.99574e-81	1.24069e-05		66.8	1e-05	9.10009e-81	7.88343e-06		66.8	1e-05	1.8046e-81	1.31435e-05		66.8	1e-05	1.6485e-80	8.79863e-06		66.8	1e-05	8.75118e-81	1.10876e-05		66.8	1e-05	2.51761e-80	6.2264e-06
66.9	1e-05	7.55488e-82	1.1668e-05		66.9	1e-05	3.44485e-81	7.41392e-06		66.9	1e-05	6.85942e-82	1.23607e-05		66.9	1e-05	6.26609e-81	8.27461e-06		66.9	1e-05	3.32639e-81	1.04272e-05		66.9	1e-05	9.5696e-81	5.85558e-06
67	1e-05	2.85251e-82	1.09706e-05		67	1e-05	1.30068e-81	6.97081e-06		67	1e-05	2.60061e-82	1.1622e-05		67	1e-05	2.37566e-81	7.78006e-06		67	1e-05	1.26113e-81	9.80403e-06		67	1e-05	3.62812e-81	5.5056e-06
67.1	1e-05	1.07425e-82	1.03126e-05		67.1	1e-05	4.89832e-82	6.55271e-06		67.1	1e-05	9.83429e-83	1.09249e-05		67.1	1e-05	8.98363e-82	7.31342e-06		67.1	1e-05	4.76901e-82	9.216e-06		67.1	1e-05	1.37199e-81	5.17539e-06
67.2	1e-05	4.03513e-83	9.69191e-06		67.2	1e-05	1.83992e-82	6.15831e-06		67.2	1e-05	3.7093e-83	1.02673e-05		67.2	1e-05	3.38845e-82	6.87324e-06		67.2	1e-05	1.79878e-82	8.6613e-06		67.2	0	5.17486e-82	4.86389e-06
67.3	1e-05	1.51177e-83	9.10653e-06		67.3	1e-05	6.89332e-83	5.78635e-06		67.3	1e-05	1.39548e-83	9.6472e-06		67.3	1e-05	1.27477e-82	6.4581e-06		67.3	1e-05	6.76718e-83	8.13816e-06		67.3	0	1.94683e-82	4.57011e-06
67.4	1e-05	5.64925e-84	8.55458e-06		67.4	1e-05	2.57593e-83	5.43564e-06		67.4	1e-05	5.23641e-84	9.06248e-06		67.4	1e-05	4.78346e-83	6.06667e-06		67.4	1e-05	2.53933e-83	7.64491e-06		67.4	0	7.30533e-83	4.29311e-06
67.5	1e-05	2.10558e-84	8.03428e-06		67.5	1e-05	9.60097e-84	5.10504e-06		67.5	1e-05	1.95986e-84	8.5113e-06		67.5	1e-05	1.79034e-83	5.69769e-06		67.5	1e-05	9.50409e-84	7.17994e-06		67.5	0	2.73421e-83	4.032e-06
67.6	1e-05	7.82762e-85	7.54394e-06		67.6	0	3.56921e-84	4.79347e-06		67.6	1e-05	7.31642e-85	7.99184e-06		67.6	1e-05	6.68355e-84	5.34996e-06		67.6	1e-05	3.548e-84	6.74174e-06		67.6	0	1.02072e-83	3.78593e-06
67.7	1e-05	2.90244e-85	7.08194e-06		67.7	0	1.32345e-84	4.49991e-06		67.7	1e-05	2.72428e-85	7.50241e-06		67.7	1e-05	2.48863e-84	5.02232e-06		67.7	1e-05	1.32111e-84	6.32887e-06		67.7	0	3.80066e-84	3.55407e-06
67.8	1e-05	1.07343e-85	6.64674e-06		67.8	0	4.89459e-85	4.22339e-06		67.8	1e-05	1.01178e-85	7.04137e-06		67.8	0	9.24264e-85	4.71369e-06		67.8	1e-05	4.90651e-85	5.93995e-06		67.8	0	1.41154e-84	3.33567e-06
67.9	1e-05	3.95968e-86	6.23689e-06		67.9	0	1.80552e-85	3.96296e-06		67.9	1e-05	3.74803e-86	6.60719e-06		67.9	0	3.42383e-85	4.42303e-06		67.9	1e-05	1.81756e-85	5.57368e-06		67.9	0	5.22889e-85	3.12998e-06
68	1e-05	1.45687e-86	5.851e-06		68	0	6.643e-86	3.71777e-06		68	1e-05	1.38484e-86	6.19839e-06		68	0	1.26505e-85	4.14937e-06		68	1e-05	6.7156e-86	5.22882e-06		68	0	1.932e-85	2.93632e-06
68.1	1e-05	5.34639e-87	5.48775e-06		68.1	0	2.43783e-86	3.48696e-06		68.1	1e-05	5.10361e-87	5.81357e-06		68.1	0	4.66215e-86	3.89176e-06		68.1	0	2.47493e-86	4.9042e-06		68.1	0	7.12006e-86	2.75403e-06
68.2	1e-05	1.95693e-87	5.14591e-06		68.2	0	8.92314e-87	3.26975e-06		68.2	1e-05	1.87601e-87	5.45143e-06		68.2	0	1.71374e-86	3.64934e-06		68.2	0	9.09748e-87	4.59871e-06		68.2	0	2.61723e-86	2.58247e-06
68.3	0	7.14441e-88	4.82427e-06		68.3	0	3.25768e-87	3.06538e-06		68.3	1e-05	6.87821e-88	5.1107e-06		68.3	0	6.28325e-87	3.42124e-06		68.3	0	3.3355e-87	4.31127e-06		68.3	0	9.59581e-87	2.42106e-06
68.4	0	2.60156e-88	4.52173e-06		68.4	0	1.18625e-87	2.87314e-06		68.4	0	2.51534e-88	4.79019e-06		68.4	0	2.29776e-87	3.20669e-06		68.4	0	1.21978e-87	4.0409e-06		68.4	0	3.50915e-87	2.26923e-06
68.5	0	9.4488e-89	4.23721e-06		68.5	0	4.30843e-88	2.69235e-06		68.5	0	9.17482e-89	4.48878e-06		68.5	0	8.3812e-88	3.00491e-06		68.5	0	4.44921e-88	3.78663e-06		68.5	0	1.27998e-87	2.12644e-06
68.6	0	3.42291e-89	3.9697e-06		68.6	0	1.56077e-88	2.52238e-06		68.6	0	3.33795e-89	4.20539e-06		68.6	0	3.04922e-88	2.8152e-06		68.6	0	1.61869e-88	3.54757e-06		68.6	0	4.65678e-88	1.99219e-06
68.7	0	1.23678e-89	3.71825e-06		68.7	0	5.63942e-89	2.3626e-06		68.7	0	1.21128e-89	3.93901e-06		68.7	0	1.1065e-88	2.63688e-06		68.7	0	5.87392e-89	3.32286e-06		68.7	0	1.68986e-88	1.866e-06
68.8	0	4.45721e-90	3.48194e-06		68.8	0	2.03239e-89	2.21245e-06		68.8	0	4.38417e-90	3.68867e-06		68.8	0	4.00494e-89	2.4693e-06		68.8	0	2.12605e-89	3.11168e-06		68.8	0	6.11637e-89	1.74741e-06
68.9	0	1.60218e-90	3.25993e-06		68.9	0	7.30557e-90	2.07138e-06		68.9	0	1.58275e-90	3.45347e-06		68.9	0	1.44584e-89	2.31185e-06		68.9	0	7.67534e-90	2.91327e-06		68.9	0	2.2081e-89	1.63599e-06
69	0	5.74428e-91	3.05138e-06		69	0	2.61926e-90	1.93887e-06		69	0	5.69926e-91	3.23255e-06		69	0	5.20628e-90	2.16396e-06		69	0	2.76378e-90	2.72691e-06		69	0	7.95106e-90	1.53134e-06
69.1	0	2.05417e-91	2.85554e-06		69.1	0	9.36653e-91	1.81443e-06		69.1	0	2.04694e-91	3.02508e-06		69.1	0	1.86988e-90	2.02507e-06		69.1	0	9.92638e-91	2.55189e-06		69.1	0	2.8557e-90	1.43305e-06
69.2	0	7.32678e-92	2.67166e-06		69.2	0	3.34084e-91	1.69759e-06		69.2	0	7.33287e-92	2.83029e-06		69.2	0	6.69858e-91	1.89467e-06		69.2	0	3.55598e-91	2.38757e-06		69.2	0	1.02301e-90	1.34077e-06
69.3	0	2.60655e-92	2.49907e-06		69.3	0	1.18853e-91	1.58793e-06		69.3	0	2.62013e-92	2.64745e-06		69.3	0	2.39349e-91	1.77227e-06		69.3	0	1.2706e-91	2.23333e-06		69.3	0	3.65535e-91	1.25416e-06
69.4	0	9.249e-93	2.3371e-06		69.4	0	4.21733e-92	1.48501e-06		69.4	0	9.33798e-93	2.47586e-06		69.4	0	8.53025e-92	1.65741e-06		69.4	0	4.52833e-92	2.08858e-06		69.4	0	1.30274e-91	1.17287e-06
69.5	0	3.27341e-93	2.18514e-06		69.5	0	1.4926e-92	1.38845e-06		69.5	0	3.31943e-93	2.31488e-06		69.5	0	3.0323e-92	1.54964e-06		69.5	0	1.60971e-92	1.95278e-06		69.5	0	4.63095e-92	1.09661e-06
69.6	0	1.15553e-93	2.04261e-06		69.6	0	5.26895e-93	1.29789e-06		69.6	0	1.17694e-93	2.16388e-06		69.6	0	1.07514e-92	1.44856e-06		69.6	0	5.70743e-93	1.8254e-06		69.6	0	1.64196e-92	1.02508e-06
69.7	0	4.06855e-94	1.90894e-06		69.7	0	1.85516e-93	1.21295e-06		69.7	0	4.16225e-94	2.02228e-06		69.7	0	3.80222e-93	1.35377e-06		69.7	0	2.01843e-93	1.70595e-06		69.7	0	5.80677e-93	9.58e-07
69.8	0	1.42881e-94	1.78362e-06		69.8	0	6.51502e-94	1.13332e-06		69.8	0	1.46819e-94	1.88952e-06		69.8	0	1.34119e-93	1.26489e-06		69.8	0	7.11979e-94	1.59395e-06		69.8	0	2.04828e-93	8.95109e-07
69.9	0	5.00476e-95	1.66615e-06		69.9	0	2.28205e-94	1.05868e-06		69.9	0	5.16555e-95	1.76508e-06		69.9	0	4.71874e-94	1.18159e-06		69.9	0	2.50497e-94	1.48898e-06		69.9	0	7.20648e-94	8.36158e-07
70	0	1.74852e-95	1.55607e-06		70	0	7.97282e-95	9.8874e-07		70	0	1.81273e-95	1.64846e-06		70	0	1.65593e-94	1.10352e-06		70	0	8.79058e-95	1.3906e-06		70	0	2.52894e-94	7.80915e-07
70.1	0	6.09301e-96	1.45294e-06		70.1	0	2.77827e-95	9.23209e-07		70.1	0	6.34496e-96	1.53921e-06		70.1	0	5.79613e-95	1.03039e-06		70.1	0	3.0769e-95	1.29844e-06		70.1	0	8.85187e-95	7.29159e-07
70.2	0	2.11773e-96	1.35634e-06		70.2	0	9.65635e-96	8.61828e-07		70.2	0	2.21517e-96	1.43687e-06		70.2	0	2.02356e-95	9.6188e-07		70.2	0	1.07422e-95	1.21211e-06		70.2	0	3.09039e-95	6.8068e-07
70.3	0	7.34151e-97	1.26588e-06		70.3	0	3.34756e-96	8.04349e-07		70.3	0	7.71374e-97	1.34104e-06		70.3	0	7.0465e-96	8.97727e-07		70.3	0	3.74067e-96	1.13127e-06		70.3	0	1.07615e-95	6.35281e-07
70.4	0	2.5385e-97	1.18119e-06		70.4	0	1.15749e-96	7.50534e-07		70.4	0	2.67919e-97	1.25132e-06		70.4	0	2.44745e-96	8.37665e-07		70.4	0	1.29924e-96	1.05558e-06		70.4	0	3.73775e-96	5.92778e-07
70.5	0	8.75475e-98	1.10191e-06		70.5	0	3.99196e-97	7.00163e-07		70.5	0	9.28164e-98	1.16734e-06		70.5	0	8.47878e-97	7.81446e-07		70.5	0	4.50101e-97	9.84738e-07		70.5	0	1.29488e-96	5.52995e-07
70.6	0	3.01153e-98	1.02773e-06		70.6	0	1.37319e-97	6.53026e-07		70.6	0	3.2072e-98	1.08875e-06		70.6	0	2.92978e-97	7.28837e-07		70.6	0	1.55529e-97	9.18443e-07		70.6	0	4.47437e-97	5.15766e-07
70.7	0	1.03325e-98	9.58325e-07		70.7	0	4.71139e-98	6.08926e-07		70.7	0	1.10537e-98	1.01522e-06		70.7	0	1.00976e-97	6.79618e-07		70.7	0	5.36035e-98	8.56419e-07		70.7	0	1.54211e-97	4.80935e-07
70.8	0	3.53592e-99	8.93407e-07		70.8	0	1.6123e-98	5.67677e-07		70.8	0	3.79989e-99	9.46451e-07		70.8	0	3.4712e-98	6.3358e-07		70.8	0	1.84271e-98	7.98405e-07		70.8	0	5.30124e-98	4.48356e-07
70.9	0	1.20691e-99	8.32701e-07		70.9	0	5.50322e-99	5.29104e-07		70.9	0	1.30291e-99	8.8214e-07		70.9	0	1.19021e-98	5.90528e-07		70.9	0	6.3183e-99	7.44154e-07		70.9	0	1.8177e-98	4.17891e-07
71	0	4.10887e-100	7.75945e-07		71	0	1.87355e-99	4.93041e-07		71	0	4.45595e-100	8.22015e-07		71	0	4.07051e-99	5.50279e-07		71	0	2.16085e-99	6.93433e-07		71	0	6.21651e-99	3.89408e-07
71.1	0	1.39523e-100	7.22896e-07		71.1	0	6.36194e-100	4.59333e-07		71.1	0	1.52001e-100	7.65816e-07		71.1	0	1.38853e-99	5.12658e-07		71.1	0	7.37108e-100	6.46025e-07		71.1	0	2.12057e-99	3.62785e-07
71.2	0	4.7255e-101	6.73323e-07		71.2	0	2.15472e-100	4.27834e-07		71.2	0	5.1717e-101	7.13299e-07		71.2	0	4.72435e-100	4.77502e-07		71.2	0	2.50795e-100	6.01724e-07		71.2	0	7.21505e-100	3.37907e-07
71.3	0	1.59634e-101	6.27009e-07		71.3	0	7.27892e-101	3.98406e-07		71.3	0	1.7551e-101	6.64235e-07		71.3	0	1.60328e-100	4.44657e-07		71.3	0	8.51111e-101	5.60334e-07		71.3	0	2.44854e-100	3.14664e-07
71.4	0	5.3787e-102	5.83749e-07		71.4	0	2.45256e-101	3.70918e-07		71.4	0	5.94087e-102	6.18408e-07		71.4	0	5.42699e-101	4.13979e-07		71.4	0	2.88095e-101	5.21675e-07		71.4	0	8.28812e-101	2.92955e-07
71.5	0	1.80762e-102	5.43353e-07		71.5	0	8.24231e-102	3.4525e-07		71.5	0	2.00576e-102	5.75613e-07		71.5	0	1.83227e-101	3.85331e-07		71.5	0	9.72668e-102	4.85574e-07		71.5	0	2.79825e-101	2.72682e-07
71.6	0	6.05915e-103	5.05638e-07		71.6	0	2.76283e-102	3.21286e-07		71.6	0	6.75446e-103	5.35659e-07		71.6	0	6.1702e-102	3.58585e-07		71.6	0	3.27548e-102	4.5187e-07		71.6	0	9.42316e-102	2.53755e-07
71.7	0	2.02579e-103	4.70436e-07		71.7	0	9.23711e-103	2.98919e-07		71.7	0	2.26873e-103	4.98367e-07		71.7	0	2.07248e-102	3.33621e-07		71.7	0	1.10019e-102	4.20411e-07		71.7	0	3.16511e-102	2.36088e-07
71.8	0	6.7554e-104	4.37587e-07		71.8	0	3.08031e-103	2.78046e-07		71.8	0	7.60072e-104	4.63567e-07		71.8	0	6.94326e-103	3.10325e-07		71.8	0	3.68587e-103	3.91055e-07		71.8	0	1.06038e-102	2.19603e-07
71.9	0	2.24691e-104	4.0694e-07		71.9	0	1.02454e-103	2.58573e-07		71.9	0	2.53985e-104	4.31101e-07		71.9	0	2.32015e-103	2.88591e-07		71.9	0	1.23167e-103	3.63667e-07		71.9	0	3.54335e-103	2.04223e-07
72	0	7.45411e-105	3.78355e-07		72	0	3.3989e-104	2.40409e-07		72	0	8.46531e-105	4.00819e-07		72	0	7.73306e-104	2.68319e-07		72	0	4.10514e-104	3.38122e-07		72	0	1.181e-103	1.89877e-07
72.1	0	2.4665e-105	3.51699e-07		72.1	0	1.12467e-104	2.23472e-07		72.1	0	2.81422e-105	3.7258e-07		72.1	0	2.57079e-104	2.49415e-07		72.1	0	1.36472e-104	3.143e-07		72.1	0	3.92613e-104	1.765e-07
72.2	0	8.14038e-106	3.26848e-07		72.2	0	3.71182e-105	2.07681e-07		72.2	0	9.33156e-106	3.46253e-07		72.2	0	8.52439e-105	2.31791e-07		72.2	0	4.52522e-105	2.92091e-07		72.2	0	1.30185e-104	1.64028e-07
72.3	0	2.67968e-106	3.03684e-07		72.3	0	1.22187e-105	1.92963e-07		72.3	0	3.08625e-106	3.21715e-07		72.3	0	2.8193e-105	2.15364e-07		72.3	0	1.49664e-105	2.71391e-07		72.3	0	4.30564e-105	1.52404e-07
72.4	0	8.79829e-107	2.82099e-07		72.4	0	4.01181e-106	1.79248e-07		72.4	0	1.0181e-106	2.98848e-07		72.4	0	9.30034e-106	2.00057e-07		72.4	0	4.93714e-106	2.52101e-07		72.4	0	1.42035e-105	1.41571e-07
72.5	0	2.88131e-107	2.6199e-07		72.5	0	1.31381e-106	1.6647e-07		72.5	0	3.34988e-107	2.77544e-07		72.5	0	3.06012e-106	1.85796e-07		72.5	0	1.62448e-106	2.3413e-07		72.5	0	4.67343e-106	1.31479e-07
72.6	0	9.41145e-108	2.43259e-07		72.6	0	4.2914e-107	1.54568e-07		72.6	0	1.09938e-107	2.57702e-07		72.6	0	1.00429e-106	1.72513e-07		72.6	0	5.33132e-107	2.17391e-07		72.6	0	1.53375e-106	1.22079e-07
72.7	0	3.0662e-108	2.25817e-07		72.7	0	1.39811e-107	1.43486e-07		72.7	0	3.59874e-108	2.39224e-07		72.7	0	3.28745e-107	1.60143e-07		72.7	0	1.74516e-107	2.01804e-07		72.7	0	5.02061e-107	1.13326e-07
72.8	0	9.96368e-109	2.09578e-07		72.8	0	4.54321e-108	1.33168e-07		72.8	0	1.17499e-108	2.22022e-07		72.8	0	1.07335e-107	1.48627e-07		72.8	0	5.69794e-108	1.87292e-07		72.8	0	1.63923e-107	1.05177e-07
72.9	0	3.22936e-109	1.94464e-07		72.9	0	1.47251e-108	1.23564e-07		72.9	0	3.82644e-109	2.0601e-07		72.9	0	3.49546e-108	1.37909e-07		72.9	0	1.85558e-108	1.73785e-07		72.9	0	5.33828e-108	9.75918e-08
73	0	1.04397e-109	1.80399e-07		73	0	4.76026e-109	1.14627e-07		73	0	1.24291e-109	1.9111e-07		73	0	1.1354e-108	1.27934e-07		73	0	6.02732e-109	1.61216e-07		73	0	1.73399e-108	9.05334e-08
73.1	0	3.36617e-110	1.67314e-07		73.1	0	1.5349e-109	1.06313e-07		73.1	0	4.02684e-110	1.77248e-07		73.1	0	3.67852e-109	1.18655e-07		73.1	0	1.95276e-109	1.49523e-07		73.1	0	5.61785e-109	8.39667e-08
73.2	0	1.08258e-110	1.55144e-07		73.2	0	4.93632e-110	9.85794e-08		73.2	0	1.30128e-110	1.64355e-07		73.2	0	1.18872e-109	1.10024e-07		73.2	0	6.31037e-110	1.38646e-07		73.2	0	1.81542e-109	7.78589e-08
73.3	0	3.47265e-111	1.43826e-07		73.3	0	1.58345e-110	9.13882e-08		73.3	0	4.19427e-111	1.52365e-07		73.3	0	3.83147e-110	1.01998e-07		73.3	0	2.03396e-110	1.28532e-07		73.3	0	5.85144e-110	7.21792e-08
73.4	0	1.11106e-111	1.33304e-07		73.4	0	5.06618e-111	8.47025e-08		73.4	0	1.34842e-111	1.41219e-07		73.4	0	1.23178e-110	9.45358e-08		73.4	0	6.53897e-111	1.19129e-07		73.4	0	1.88118e-110	6.68988e-08
73.5	0	3.54562e-112	1.23525e-07		73.5	0	1.61672e-111	7.84884e-08		73.5	0	4.32387e-112	1.30858e-07		73.5	0	3.94986e-111	8.76002e-08		73.5	0	2.09681e-111	1.10389e-07		73.5	0	6.03225e-111	6.19908e-08
73.6	0	1.12855e-112	1.14437e-07		73.6	0	5.14593e-112	7.27138e-08		73.6	0	1.38294e-112	1.21231e-07		73.6	0	1.26331e-111	8.11553e-08		73.6	0	6.70637e-112	1.02268e-07		73.6	0	1.92934e-111	5.743e-08
73.7	0	3.58283e-113	1.05994e-07		73.7	0	1.63369e-112	6.7349e-08		73.7	0	4.41177e-113	1.12287e-07		73.7	0	4.03016e-112	7.51677e-08		73.7	0	2.13943e-112	9.47224e-08		73.7	0	6.15488e-112	5.31928e-08
73.8	0	1.13451e-113	9.81513e-08		73.8	0	5.1731e-113	6.2366e-08		73.8	0	1.4038e-113	1.03979e-07		73.8	0	1.28237e-112	6.96062e-08		73.8	0	6.80753e-113	8.77142e-08		73.8	0	1.95844e-112	4.92572e-08
73.9	0	3.58316e-114	9.0869e-08		73.9	0	1.63384e-113	5.77388e-08		73.9	0	4.4553e-114	9.62641e-08		73.9	0	4.06992e-113	6.44418e-08		73.9	0	2.16054e-113	8.12063e-08		73.9	0	6.2156e-113	4.56026e-08
74	0	1.12876e-114	8.41082e-08		74	0	5.14686e-114	5.34429e-08		74	0	1.41036e-114	8.91019e-08		74	0	1.28837e-113	5.96472e-08		74	0	6.83936e-114	7.51643e-08		74	0	1.9676e-113	4.22097e-08
74.1	0	3.54659e-115	7.78329e-08		74.1	0	1.61716e-114	4.94556e-08		74.1	0	4.45312e-115	8.2454e-08		74.1	0	4.06793e-114	5.5197e-08		74.1	0	2.15948e-114	6.95564e-08		74.1	0	6.21257e-114	3.90604e-08
74.2	0	1.11147e-115	7.20097e-08		74.2	0	5.06803e-115	4.57555e-08		74.2	0	1.40243e-115	7.62851e-08		74.2	0	1.28112e-114	5.10673e-08		74.2	0	6.80088e-115	6.43524e-08		74.2	0	1.95653e-114	3.61381e-08
74.3	0	3.47424e-116	6.66072e-08		74.3	0	1.58417e-115	4.23227e-08		74.3	0	4.40531e-116	7.05618e-08		74.3	0	4.02425e-115	4.7236e-08		74.3	0	2.1363e-115	5.95244e-08		74.3	0	6.14586e-115	3.34268e-08
74.4	0	1.08317e-116	6.15963e-08		74.4	0	4.93902e-116	3.91387e-08		74.4	0	1.38024e-116	6.52534e-08		74.4	0	1.26085e-115	4.36824e-08		74.4	0	6.69327e-116	5.50463e-08		74.4	0	1.92557e-115	3.09121e-08
74.5	0	3.36832e-117	5.69495e-08		74.5	0	1.53588e-116	3.61861e-08		74.5	0	4.31332e-117	6.03307e-08		74.5	0	3.94022e-116	4.0387e-08		74.5	0	2.09169e-116	5.08937e-08		74.5	0	6.01752e-116	2.85801e-08
74.6	0	1.04473e-117	5.26415e-08		74.6	0	4.76373e-117	3.34488e-08		74.6	0	1.34447e-117	5.5767e-08		74.6	0	1.22817e-116	3.73319e-08		74.6	0	6.51982e-117	4.70438e-08		74.6	0	1.87567e-116	2.64181e-08
74.7	0	3.23201e-118	4.86485e-08		74.7	0	1.47372e-117	3.09116e-08		74.7	0	4.17994e-118	5.15369e-08		74.7	0	3.81838e-117	3.45002e-08		74.7	0	2.02701e-117	4.34753e-08		74.7	0	5.83145e-117	2.44142e-08
74.8	0	9.97278e-119	4.49483e-08		74.8	0	4.54735e-118	2.85605e-08		74.8	0	1.2962e-118	4.7617e-08		74.8	0	1.18408e-117	3.18761e-08		74.8	0	6.28574e-118	4.01686e-08		74.8	0	1.80833e-117	2.25573e-08
74.9	0	3.06928e-119	4.15202e-08		74.9	0	1.39952e-118	2.63822e-08		74.9	0	4.00916e-119	4.39854e-08		74.9	0	3.66237e-118	2.9445e-08		74.9	0	1.94419e-118	3.71051e-08		74.9	0	5.59319e-118	2.08369e-08
75	0	9.42176e-120	3.8345e-08		75	0	4.2961e-119	2.43647e-08		75	0	1.23685e-119	4.06216e-08		75	0	1.12986e-118	2.71932e-08		75	0	5.99792e-119	3.42675e-08		75	0	1.72553e-118	1.92434e-08
75.1	0	2.88472e-120	3.54047e-08		75.1	0	1.31537e-119	2.24964e-08		75.1	0	3.80592e-120	3.75067e-08		75.1	0	3.47671e-119	2.5108e-08		75.1	0	1.84563e-119	3.16398e-08		75.1	0	5.30965e-119	1.77678e-08
75.2	0	8.80953e-121	3.26825e-08		75.2	0	4.01694e-120	2.07667e-08		75.2	0	1.16811e-120	3.46229e-08		75.2	0	1.06707e-119	2.31775e-08		75.2	0	5.6646e-120	2.92071e-08		75.2	0	1.62964e-119	1.64017e-08
75.3	0	2.68335e-121	3.01628e-08		75.3	0	1.22354e-120	1.91657e-08		75.3	0	3.57594e-121	3.19536e-08		75.3	0	3.26662e-120	2.13906e-08		75.3	0	1.7341e-120	2.69554e-08		75.3	0	4.9888e-120	1.51372e-08
75.4	0	8.15226e-122	2.78312e-08		75.4	0	3.71724e-121	1.76841e-08		75.4	0	1.09188e-121	2.94836e-08		75.4	0	9.97437e-121	1.97371e-08		75.4	0	5.29495e-121	2.48717e-08		75.4	0	1.52329e-120	1.39671e-08
75.5	0	2.47033e-122	2.5674e-08		75.5	0	1.12641e-121	1.63135e-08		75.5	0	3.3254e-122	2.71984e-08		75.5	0	3.03776e-121	1.82073e-08		75.5	0	1.61261e-121	2.29439e-08		75.5	0	4.63928e-121	1.28845e-08
75.6	0	7.46635e-123	2.36788e-08		75.6	0	3.40448e-122	1.50457e-08		75.6	0	1.01017e-122	2.50846e-08		75.6	0	9.22787e-122	1.67923e-08		75.6	0	4.89866e-122	2.11608e-08		75.6	0	1.40928e-121	1.18832e-08
75.7	0	2.25081e-123	2.18337e-08		75.7	0	1.02631e-122	1.38733e-08		75.7	0	3.06071e-123	2.313e-08		75.7	0	2.79596e-122	1.54838e-08		75.7	0	1.48425e-122	1.95119e-08		75.7	0	4.27e-122	1.09572e-08
75.8	0	6.76774e-124	2.01279e-08		75.8	0	3.08593e-123	1.27894e-08		75.8	0	9.2498e-124	2.13229e-08		75.8	0	8.4497e-123	1.42741e-08		75.8	0	4.48557e-123	1.79875e-08		75.8	0	1.29044e-122	1.01012e-08
75.9	0	2.02967e-124	1.85511e-08		75.9	0	9.25482e-124	1.17875e-08		75.9	0	2.7882e-124	1.96526e-08		75.9	0	2.54702e-123	1.3156e-08		75.9	0	1.3521e-123	1.65785e-08		75.9	0	3.88982e-123	9.30989e-09
76	0	6.07132e-125	1.70941e-08		76	0	2.76838e-124	1.08617e-08		76	0	8.38293e-125	1.8109e-08		76	0	7.65781e-124	1.21227e-08		76	0	4.06519e-124	1.52764e-08		76	0	1.16951e-123	8.57867e-09
76.1	0	1.81141e-125	1.5748e-08		76.1	0	8.25962e-125	1.00064e-08		76.1	0	2.51391e-125	1.6683e-08		76.1	0	2.29645e-124	1.1168e-08		76.1	0	1.21909e-124	1.40734e-08		76.1	0	3.50716e-124	7.90312e-09
76.2	0	5.39049e-126	1.45046e-08		76.2	0	2.45794e-125	9.21633e-09		76.2	0	7.5194e-126	1.53658e-08		76.2	0	6.86897e-125	1.02863e-08		76.2	0	3.64643e-125	1.29622e-08		76.2	0	1.04903e-124	7.27914e-09
76.3	0	1.59998e-126	1.33564e-08		76.3	0	7.29554e-126	8.48676e-09		76.3	0	2.24336e-126	1.41494e-08		76.3	0	2.04931e-125	9.472e-09		76.3	0	1.08789e-125	1.19361e-08		76.3	0	3.12971e-125	6.70291e-09
76.4	0	4.73672e-127	1.22964e-08		76.4	0	2.15983e-126	7.81319e-09		76.4	0	6.67566e-127	1.30264e-08		76.4	0	6.09822e-126	8.72023e-09		76.4	0	3.23727e-126	1.09888e-08		76.4	0	9.31323e-126	6.17092e-09
76.5	0	1.39867e-127	1.13179e-08		76.5	0	6.37763e-127	7.19147e-09		76.5	0	1.9814e-127	1.19899e-08		76.5	0	1.81001e-126	8.02634e-09		76.5	0	9.60851e-127	1.01144e-08		76.5	0	2.76425e-126	5.67988e-09
76.6	0	4.11938e-128	1.0415e-08		76.6	0	1.87834e-127	6.61773e-09		76.6	0	5.86582e-128	1.10333e-08		76.6	0	5.35843e-127	7.386e-09		76.6	0	2.84455e-127	9.30745e-09		76.6	0	8.18343e-127	5.22674e-09
76.7	0	1.21011e-128	9.58191e-09		76.7	0	5.5178e-128	6.08841e-09		76.7	0	1.73208e-128	1.01508e-08		76.7	0	1.58226e-127	6.79522e-09		76.7	0	8.39949e-128	8.56299e-09		76.7	0	2.41643e-127	4.80868e-09
76.8	0	3.54561e-129	8.81351e-09		76.8	0	1.61671e-128	5.60017e-09		76.8	0	5.10138e-129	9.33679e-09		76.8	0	4.66011e-128	6.2503e-09		76.8	0	2.47385e-128	7.87631e-09		76.8	0	7.11695e-128	4.42306e-09
76.9	0	1.03618e-129	8.10492e-09		76.9	0	4.72473e-129	5.14992e-09		76.9	0	1.49861e-129	8.58613e-09		76.9	0	1.36898e-128	5.74779e-09		76.9	0	7.26731e-129	7.24307e-09		76.9	0	2.09071e-128	4.06745e-09
77	0	3.02033e-130	7.45163e-09		77	0	1.3772e-129	4.73482e-09		77	0	4.39107e-130	7.89405e-09		77	0	4.01124e-129	5.28449e-09		77	0	2.12939e-129	6.65925e-09		77	0	6.12599e-129	3.7396e-09
77.1	0	8.78114e-131	6.84947e-09		77.1	0	4.00399e-130	4.3522e-09		77.1	0	1.28331e-130	7.25613e-09		77.1	0	1.17231e-129	4.85745e-09		77.1	0	6.22326e-130	6.12111e-09		77.1	0	1.79035e-129	3.4374e-09
77.2	0	2.54638e-131	6.29455e-09		77.2	0	1.16109e-130	3.9996e-09		77.2	0	3.7409e-131	6.66827e-09		77.2	0	3.41732e-130	4.46392e-09		77.2	0	1.8141e-130	5.6252e-09		77.2	0	5.21894e-130	3.15892e-09
77.3	0	7.36498e-132	5.78329e-09		77.3	0	3.35826e-131	3.67474e-09		77.3	0	1.08768e-131	6.12666e-09		77.3	0	9.93595e-131	4.10135e-09		77.3	0	5.27456e-131	5.16831e-09		77.3	0	1.51742e-130	2.90234e-09
77.4	0	2.12469e-132	5.31237e-09		77.4	0	9.68811e-132	3.37552e-09		77.4	0	3.15432e-132	5.62778e-09		77.4	0	2.88148e-131	3.76739e-09		77.4	0	1.52965e-131	4.74747e-09		77.4	0	4.40061e-131	2.66601e-09
77.5	0	6.1136e-133	4.8787e-09		77.5	0	2.78766e-132	3.09996e-09		77.5	0	9.12415e-133	5.16836e-09		77.5	0	8.33492e-132	3.45984e-09		77.5	0	4.42464e-132	4.35991e-09		77.5	0	1.27291e-131	2.44838e-09
77.6	0	1.75459e-133	4.47943e-09		77.6	0	8.0005e-133	2.84626e-09		77.6	0	2.63245e-133	4.74538e-09		77.6	0	2.40474e-132	3.17669e-09		77.6	0	1.27657e-132	4.0031e-09		77.6	0	3.67254e-132	2.248e-09
77.7	0	5.02259e-134	4.11191e-09		77.7	0	2.29018e-133	2.61274e-09		77.7	0	7.57545e-134	4.35605e-09		77.7	0	6.92017e-133	2.91606e-09		77.7	0	3.67361e-133	3.67466e-09		77.7	0	1.05685e-132	2.06356e-09
77.8	0	1.43403e-134	3.77371e-09		77.8	0	6.53883e-134	2.39784e-09		77.8	0	2.17439e-134	3.99776e-09		77.8	0	1.98631e-133	2.67621e-09		77.8	0	1.05444e-133	3.37242e-09		77.8	0	3.0335e-133	1.89383e-09
77.9	0	4.08379e-135	3.46254e-09		77.9	0	1.86211e-134	2.20012e-09		77.9	0	6.22512e-135	3.66812e-09		77.9	0	5.68665e-134	2.45554e-09		77.9	0	3.01879e-134	3.09434e-09		77.9	0	8.68468e-134	1.73767e-09
78	0	1.15997e-135	3.17632e-09		78	0	5.28917e-135	2.01825e-09		78	0	1.77762e-135	3.3649e-09		78	0	1.62386e-134	2.25256e-09		78	0	8.62033e-135	2.83856e-09		78	0	2.47996e-134	1.59403e-09
78.1	0	3.28627e-136	2.9131e-09		78.1	0	1.49846e-135	1.85101e-09		78.1	0	5.06303e-136	3.08606e-09		78.1	0	4.62508e-135	2.06589e-09		78.1	0	2.45525e-135	2.60333e-09		78.1	0	7.06345e-135	1.46194e-09
78.2	0	9.28619e-137	2.6711e-09		78.2	0	4.23429e-136	1.69724e-09		78.2	0	1.43835e-136	2.82969e-09		78.2	0	1.31393e-135	1.89427e-09		78.2	0	6.97507e-136	2.38706e-09		78.2	0	2.00664e-135	1.34049e-09
78.3	0	2.61727e-137	2.44866e-09		78.3	0	1.19341e-136	1.55589e-09		78.3	0	4.07566e-137	2.59404e-09		78.3	0	3.72312e-136	1.73652e-09		78.3	0	1.97644e-136	2.18827e-09		78.3	0	5.68596e-136	1.22886e-09
78.4	0	7.35758e-138	2.24423e-09		78.4	0	3.35488e-137	1.426e-09		78.4	0	1.15189e-137	2.37748e-09		78.4	0	1.05226e-136	1.59155e-09		78.4	0	5.58596e-137	2.00559e-09		78.4	0	1.60701e-136	1.12627e-09
78.5	0	2.06299e-138	2.05641e-09		78.5	0	9.40677e-138	1.30666e-09		78.5	0	3.2472e-138	2.17851e-09		78.5	0	2.96631e-137	1.45835e-09		78.5	0	1.57468e-137	1.83774e-09		78.5	0	4.53017e-137	1.03201e-09
78.6	0	5.76949e-139	1.88389e-09		78.6	0	2.63075e-138	1.19704e-09		78.6	0	9.1303e-139	1.99574e-09		78.6	0	8.34054e-138	1.336e-09		78.6	0	4.42762e-138	1.68356e-09		78.6	0	1.27377e-137	9.4543e-10
78.7	0	1.60936e-139	1.72546e-09		78.7	0	7.33829e-139	1.09637e-09		78.7	0	2.56061e-139	1.8279e-09		78.7	0	2.33912e-138	1.22365e-09		78.7	0	1.24173e-138	1.54197e-09		78.7	0	3.57231e-138	8.65919e-10
78.8	0	4.47759e-140	1.57999e-09		78.8	0	2.04167e-139	1.00394e-09		78.8	0	7.16278e-140	1.6738e-09		78.8	0	6.5432e-139	1.12049e-09		78.8	0	3.4735e-139	1.41198e-09		78.8	0	9.99282e-139	7.92918e-10
78.9	0	1.24254e-140	1.44646e-09		78.9	0	5.66571e-140	9.19093e-10		78.9	0	1.99849e-140	1.53234e-09		78.9	0	1.82562e-139	1.02579e-09		78.9	0	9.6914e-140	1.29265e-09		78.9	0	2.78809e-139	7.25908e-10
79	0	3.43919e-141	1.32393e-09		79	0	1.56819e-140	8.41232e-10		79	0	5.56163e-141	1.40253e-09		79	0	5.08055e-140	9.38892e-10		79	0	2.69704e-140	1.18314e-09		79	0	7.75904e-140	6.64412e-10
79.1	0	9.49458e-142	1.2115e-09		79.1	0	4.32931e-141	7.69794e-10		79.1	0	1.54377e-141	1.28343e-09		79.1	0	1.41024e-140	8.5916e-10		79.1	0	7.48632e-141	1.08267e-09		79.1	0	2.15372e-140	6.0799e-10
79.2	0	2.6144e-142	1.10837e-09		79.2	0	1.1921e-141	7.04264e-10		79.2	0	4.27411e-142	1.17417e-09		79.2	0	3.9044e-141	7.86024e-10		79.2	0	2.07267e-141	9.90506e-10		79.2	0	5.96282e-141	5.56234e-10
79.3	0	7.18033e-143	1.01379e-09		79.3	0	3.27406e-142	6.44169e-10		79.3	0	1.18029e-142	1.07398e-09		79.3	0	1.0782e-141	7.18951e-10		79.3	0	5.72366e-142	9.05986e-10		79.3	0	1.64663e-141	5.0877e-10
79.4	0	1.96695e-143	9.27074e-10		79.4	0	8.96883e-143	5.89069e-10		79.4	0	3.25097e-143	9.82116e-10		79.4	0	2.96977e-142	6.57455e-10		79.4	0	1.57652e-142	8.28491e-10		79.4	0	4.53544e-142	4.65252e-10
79.5	0	5.37425e-144	8.47586e-10		79.5	0	2.45053e-143	5.38562e-10		79.5	0	8.93138e-144	8.97909e-10		79.5	0	8.15882e-143	6.01085e-10		79.5	0	4.33116e-143	7.57456e-10		79.5	0	1.24602e-142	4.25361e-10
79.6	0	1.4646e-144	7.7474e-10		79.6	0	6.67824e-144	4.92275e-10		79.6	0	2.4474e-144	8.20738e-10		79.6	0	2.2357e-143	5.49424e-10		79.6	0	1.18683e-143	6.92356e-10		79.6	0	3.41437e-143	3.88803e-10
79.7	0	3.98104e-145	7.07996e-10		79.7	0	1.81526e-144	4.49865e-10		79.7	0	6.68917e-145	7.50031e-10		79.7	0	6.11056e-144	5.02091e-10		79.7	0	3.24382e-144	6.32709e-10		79.7	0	9.33208e-144	3.55308e-10
79.8	0	1.07932e-145	6.46857e-10		79.8	0	4.92144e-145	4.11017e-10		79.8	0	1.82356e-145	6.85262e-10		79.8	0	1.66582e-144	4.58733e-10		79.8	0	8.84311e-145	5.78072e-10		79.8	0	2.54405e-144	3.24625e-10
79.9	0	2.91863e-146	5.90865e-10		79.9	0	1.33083e-145	3.7544e-10		79.9	0	4.95849e-146	6.25946e-10		79.9	0	4.52958e-145	4.19025e-10		79.9	0	2.40455e-145	5.28034e-10		79.9	0	6.9176e-145	2.96525e-10
80	0	7.87201e-147	5.39599e-10		80	0	3.58945e-146	3.42865e-10		80	0	1.3448e-146	5.71636e-10		80	0	1.22848e-145	3.82668e-10		80	0	6.52145e-146	4.82219e-10		80	0	1.87614e-145	2.70797e-10
80.1	0	2.11772e-147	4.9267e-10		80.1	0	9.65629e-147	3.13046e-10		80.1	0	3.63789e-147	5.21921e-10		80.1	0	3.32322e-146	3.49388e-10		80.1	0	1.76415e-146	4.40281e-10		80.1	0	5.07524e-146	2.47246e-10
80.2	0	5.68232e-148	4.49722e-10		80.2	0	2.59101e-147	2.85757e-10		80.2	0	9.81572e-148	4.76423e-10		80.2	0	8.96666e-147	3.18931e-10		80.2	0	4.76e-147	4.019e-10		80.2	0	1.36939e-146	2.25693e-10
80.3	0	1.52076e-148	4.10426e-10		80.3	0	6.9343e-148	2.60788e-10		80.3	0	2.64165e-148	4.34794e-10		80.3	0	2.41315e-147	2.91063e-10		80.3	0	1.28103e-147	3.66783e-10		80.3	0	3.68537e-147	2.05972e-10
80.4	0	4.05949e-149	3.7448e-10		80.4	0	1.85103e-148	2.37947e-10		80.4	0	7.09102e-149	3.96714e-10		80.4	0	6.47765e-148	2.65571e-10		80.4	0	3.4387e-148	3.34659e-10		80.4	0	9.8927e-148	1.87933e-10
80.5	0	1.08083e-149	3.41605e-10		80.5	0	4.92834e-149	2.17058e-10		80.5	0	1.89856e-149	3.61887e-10		80.5	0	1.73433e-148	2.42257e-10		80.5	0	9.20679e-149	3.0528e-10		80.5	0	2.64868e-148	1.71435e-10
80.6	0	2.87026e-150	3.11547e-10		80.6	0	1.30877e-149	1.97959e-10		80.6	0	5.07013e-150	3.30044e-10		80.6	0	4.63157e-149	2.2094e-10		80.6	0	2.45869e-149	2.78418e-10		80.6	0	7.07335e-149	1.5635e-10
80.7	0	7.60257e-151	2.8407e-10		80.7	0	3.46659e-150	1.805e-10		80.7	0	1.3505e-150	3.00935e-10		80.7	0	1.23369e-149	2.01454e-10		80.7	0	6.54909e-150	2.53862e-10		80.7	0	1.88409e-149	1.4256e-10
80.8	0	2.00852e-151	2.58958e-10		80.8	0	9.15837e-151	1.64544e-10		80.8	0	3.58801e-151	2.74333e-10		80.8	0	3.27764e-150	1.83646e-10		80.8	0	1.73996e-150	2.31421e-10		80.8	0	5.00564e-150	1.29958e-10
80.9	0	5.29258e-152	2.36013e-10		80.9	0	2.41329e-151	1.49964e-10		80.9	0	9.50805e-152	2.50025e-10		80.9	0	8.68561e-151	1.67374e-10		80.9	0	4.6108e-151	2.10916e-10		80.9	0	1.32647e-150	1.18443e-10
81	0	1.39103e-152	2.15053e-10		81	0	6.34275e-152	1.36646e-10		81	0	2.51311e-152	2.27821e-10		81	0	2.29572e-151	1.5251e-10		81	0	1.2187e-151	1.92185e-10		81	0	3.50604e-151	1.07924e-10
81.1	0	3.64653e-153	1.9591e-10		81.1	0	1.66273e-152	1.24483e-10		81.1	0	6.62539e-153	2.07542e-10		81.1	0	6.0523e-152	1.38934e-10		81.1	0	3.21289e-152	1.75078e-10		81.1	0	9.2431e-152	9.83176e-11
81.2	0	9.53454e-154	1.78432e-10		81.2	0	4.34752e-153	1.13377e-10		81.2	0	1.74218e-153	1.89026e-10		81.2	0	1.59148e-152	1.26539e-10		81.2	0	8.44847e-153	1.59458e-10		81.2	0	2.43052e-152	8.9546e-11
81.3	0	2.48654e-154	1.62476e-10		81.3	0	1.13381e-153	1.03238e-10		81.3	0	4.56936e-154	1.72123e-10		81.3	0	4.17411e-153	1.15224e-10		81.3	0	2.21585e-153	1.45199e-10		81.3	0	6.37472e-153	8.15386e-11
81.4	0	6.46798e-155	1.47914e-10		81.4	0	2.94925e-154	9.39857e-11		81.4	0	1.19536e-154	1.56696e-10		81.4	0	1.09196e-153	1.04897e-10		81.4	0	5.79673e-154	1.32185e-10		81.4	0	1.66765e-153	7.42307e-11
81.5	0	1.6781e-155	1.34627e-10		81.5	0	7.65174e-155	8.5543e-11		81.5	0	3.11905e-155	1.4262e-10		81.5	0	2.84925e-154	9.54739e-11		81.5	0	1.51254e-154	1.20311e-10		81.5	0	4.3514e-154	6.75626e-11
81.6	0	4.34253e-156	1.22506e-10		81.6	0	1.98009e-155	7.78413e-11		81.6	0	8.11759e-156	1.2978e-10		81.6	0	7.41543e-155	8.68781e-11		81.6	0	3.93652e-155	1.09479e-10		81.6	0	1.13249e-154	6.14797e-11
81.7	0	1.12084e-156	1.11452e-10		81.7	0	5.11077e-156	7.08171e-11		81.7	0	2.10724e-156	1.18069e-10		81.7	0	1.92496e-155	7.90384e-11		81.7	0	1.02188e-155	9.96002e-11		81.7	0	2.93981e-155	5.5932e-11
81.8	0	2.8855e-157	1.01372e-10		81.8	0	1.31572e-156	6.44124e-11		81.8	0	5.45608e-157	1.0739e-10		81.8	0	4.98413e-156	7.18901e-11		81.8	0	2.64585e-156	9.05922e-11		81.8	0	7.61179e-156	5.08734e-11
81.9	0	7.40926e-158	9.2183e-11		81.9	0	3.37845e-157	5.85737e-11		81.9	0	1.40906e-157	9.76561e-11		81.9	0	1.28717e-156	6.53736e-11		81.9	0	6.83303e-157	8.23805e-11		81.9	0	1.96578e-156	4.6262e-11
82	0	1.8976e-158	8.38083e-11		82	0	8.65261e-158	5.32524e-11		82	0	3.62959e-158	8.87842e-11		82	0	3.31563e-157	5.94345e-11		82	0	1.76012e-157	7.48963e-11		82	0	5.06365e-157	4.20592e-11
82.1	0	4.84742e-159	7.61774e-11		82.1	0	2.21031e-158	4.84036e-11		82.1	0	9.32539e-159	8.07002e-11		82.1	0	8.51875e-158	5.40229e-11		82.1	0	4.52222e-158	6.80769e-11		82.1	0	1.30099e-157	3.82296e-11
82.2	0	1.23507e-159	6.92257e-11		82.2	0	5.63165e-159	4.39865e-11		82.2	0	2.38978e-159	7.33358e-11		82.2	0	2.18306e-158	4.9093e-11		82.2	0	1.15889e-158	6.18644e-11		82.2	0	3.33399e-158	3.47409e-11
82.3	0	3.13871e-160	6.28944e-11		82.3	0	1.43118e-159	3.99635e-11		82.3	0	6.10843e-160	6.66285e-11		82.3	0	5.58005e-159	4.46029e-11		82.3	0	2.9622e-159	5.62063e-11		82.3	0	8.52189e-159	3.15635e-11
82.4	0	7.95584e-161	5.71293e-11		82.4	0	3.62767e-160	3.63003e-11		82.4	0	1.55734e-160	6.05211e-11		82.4	0	1.42263e-159	4.05145e-11		82.4	0	7.55209e-160	5.10543e-11		82.4	0	2.17264e-159	2.86703e-11
82.5	0	2.01139e-161	5.1881e-11		82.5	0	9.17147e-161	3.29655e-11		82.5	0	3.96019e-161	5.49613e-11		82.5	0	3.61763e-160	3.67926e-11		82.5	0	1.92044e-160	4.63641e-11		82.5	0	5.52487e-160	2.60365e-11
82.6	0	5.07205e-162	4.71043e-11		82.6	0	2.31274e-161	2.99304e-11		82.6	0	1.00445e-161	4.9901e-11		82.6	0	9.1757e-161	3.34051e-11		82.6	0	4.87097e-161	4.20953e-11		82.6	0	1.40132e-160	2.36393e-11
82.7	0	1.27569e-162	4.27578e-11		82.7	0	5.81687e-162	2.71686e-11		82.7	0	2.54112e-162	4.52964e-11		82.7	0	2.32132e-161	3.03227e-11		82.7	0	1.23228e-161	3.8211e-11		82.7	0	3.54513e-161	2.1458e-11
82.8	0	3.20027e-163	3.88037e-11		82.8	0	1.45925e-162	2.46561e-11		82.8	0	6.41213e-163	4.11075e-11		82.8	0	5.85748e-162	2.75185e-11		82.8	0	3.10948e-162	3.46774e-11		82.8	0	8.94558e-162	1.94736e-11
82.9	0	8.00759e-164	3.52073e-11		82.9	0	3.65127e-163	2.2371e-11		82.9	0	1.61384e-163	3.72977e-11		82.9	0	1.47424e-162	2.49681e-11		82.9	0	7.82609e-163	3.14635e-11		82.9	0	2.25147e-162	1.76688e-11
83	0	1.99845e-164	3.19372e-11		83	0	9.11247e-164	2.02931e-11		83	0	4.05133e-164	3.38333e-11		83	0	3.70089e-163	2.26489e-11		83	0	1.96464e-163	2.8541e-11		83	0	5.65203e-163	1.60277e-11
83.1	0	4.97464e-165	2.89642e-11		83.1	0	2.26832e-164	1.84041e-11		83.1	0	1.01442e-164	3.06839e-11		83.1	0	9.26672e-164	2.05406e-11		83.1	0	4.91929e-164	2.58842e-11		83.1	0	1.41522e-163	1.45357e-11
83.2	0	1.23511e-165	2.62621e-11		83.2	0	5.63181e-165	1.66871e-11		83.2	0	2.53348e-165	2.78214e-11		83.2	0	2.31433e-164	1.86244e-11		83.2	0	1.22858e-164	2.34695e-11		83.2	0	3.53446e-164	1.31797e-11
83.3	0	3.05862e-166	2.38068e-11		83.3	0	1.39466e-165	1.5127e-11		83.3	0	6.311e-166	2.52203e-11		83.3	0	5.76511e-165	1.68831e-11		83.3	0	3.06044e-165	2.12752e-11		83.3	0	8.8045e-165	1.19474e-11
83.4	0	7.55479e-167	2.15762e-11		83.4	0	3.44481e-166	1.37097e-11		83.4	0	1.56805e-166	2.28572e-11		83.4	0	1.43242e-165	1.53012e-11		83.4	0	7.60406e-166	1.92818e-11		83.4	0	2.18759e-165	1.0828e-11
83.5	0	1.86121e-167	1.95502e-11		83.5	0	8.48668e-167	1.24223e-11		83.5	0	3.88601e-167	2.07109e-11		83.5	0	3.54987e-166	1.38645e-11		83.5	0	1.88447e-166	1.74713e-11		83.5	0	5.42138e-166	9.81126e-12
83.6	0	4.57345e-168	1.77105e-11		83.6	0	2.08539e-167	1.12534e-11		83.6	0	9.60567e-168	1.8762e-11		83.6	0	8.77478e-167	1.25598e-11		83.6	0	4.65814e-167	1.58272e-11		83.6	0	1.34009e-166	8.888e-12
83.7	0	1.12091e-168	1.60403e-11		83.7	0	5.11107e-168	1.01921e-11		83.7	0	2.36828e-168	1.69926e-11		83.7	0	2.16342e-167	1.13753e-11		83.7	0	1.14846e-167	1.43346e-11		83.7	0	3.30399e-167	8.04981e-12
83.8	0	2.74013e-169	1.45243e-11		83.8	0	1.24943e-168	9.22886e-12		83.8	0	5.82396e-169	1.53867e-11		83.8	0	5.32019e-168	1.03003e-11		83.8	0	2.82425e-168	1.29798e-11		83.8	0	8.12502e-168	7.28903e-12
83.9	0	6.68111e-170	1.31487e-11		83.9	0	3.04643e-169	8.35478e-12		83.9	0	1.42852e-169	1.39294e-11		83.9	0	1.30495e-168	9.3247e-12		83.9	0	6.9274e-169	1.17505e-11		83.9	0	1.99293e-168	6.59868e-12
84	0	1.62481e-170	1.19007e-11		84	0	7.40874e-170	7.56179e-12		84	0	3.49488e-170	1.26073e-11		84	0	3.19258e-169	8.43965e-12		84	0	1.6948e-169	1.06352e-11		84	0	4.87572e-169	5.97237e-12
84.1	0	3.94123e-171	1.07687e-11		84.1	0	1.79711e-170	6.84253e-12		84.1	0	8.52828e-171	1.14081e-11		84.1	0	7.79059e-170	7.6369e-12		84.1	0	4.13568e-170	9.62362e-12		84.1	0	1.18978e-169	5.40429e-12
84.2	0	9.53538e-172	9.74227e-12		84.2	0	4.34791e-171	6.1903e-12		84.2	0	2.07573e-171	1.03207e-11		84.2	0	1.89618e-170	6.90895e-12		84.2	0	1.0066e-170	8.7063e-12		84.2	0	2.89586e-170	4.88916e-12
84.3	0	2.30102e-172	8.81166e-12		84.3	0	1.04921e-171	5.59899e-12		84.3	0	5.0392e-172	9.33483e-12		84.3	0	4.60331e-171	6.24899e-12		84.3	0	2.44369e-171	7.87465e-12		84.3	0	7.03021e-171	4.42213e-12
84.4	0	5.53833e-173	7.96816e-12		84.4	0	2.52535e-172	5.06303e-12		84.4	0	1.22021e-172	8.44125e-12		84.4	0	1.11466e-171	5.6508e-12		84.4	0	5.91723e-172	7.12085e-12		84.4	0	1.70231e-171	3.99882e-12
84.5	0	1.32958e-173	7.20379e-12		84.5	0	6.06256e-173	4.57734e-12		84.5	0	2.94704e-173	7.6315e-12		84.5	0	2.69212e-172	5.10873e-12		84.5	0	1.42913e-172	6.43776e-12		84.5	0	4.11142e-172	3.61522e-12
84.6	0	3.18365e-174	6.51129e-12		84.6	0	1.45167e-173	4.13732e-12		84.6	0	7.09936e-174	6.89788e-12		84.6	0	6.48527e-173	4.61763e-12		84.6	0	3.44274e-173	5.81889e-12		84.6	0	9.90434e-173	3.26769e-12
84.7	0	7.60347e-175	5.88404e-12		84.7	0	3.467e-174	3.73876e-12		84.7	0	1.70582e-174	6.23338e-12		84.7	0	1.55827e-173	4.1728e-12		84.7	0	8.27215e-174	5.25834e-12		84.7	0	2.3798e-173	2.9529e-12
84.8	0	1.81124e-175	5.31602e-12		84.8	0	8.25881e-175	3.37783e-12		84.8	0	4.08817e-175	5.63164e-12		84.8	0	3.73454e-174	3.76997e-12		84.8	0	1.9825e-174	4.75073e-12		84.8	0	5.70342e-174	2.66784e-12
84.9	0	4.30343e-176	4.80176e-12		84.9	0	1.96226e-175	3.05107e-12		84.9	0	9.77248e-176	5.08685e-12		84.9	0	8.92717e-175	3.40527e-12		84.9	0	4.73904e-175	4.29115e-12		84.9	0	1.36336e-174	2.40976e-12
85	0	1.01984e-176	4.33627e-12		85	0	4.65021e-176	2.7553e-12		85	0	2.33003e-176	4.59373e-12		85	0	2.12849e-175	3.07516e-12		85	0	1.12992e-175	3.87516e-12		85	0	3.25064e-175	2.17616e-12
85.1	0	2.41058e-177	3.91503e-12		85.1	0	1.09917e-176	2.48764e-12		85.1	0	5.54116e-177	4.14748e-12		85.1	0	5.06185e-176	2.77643e-12		85.1	0	2.68711e-176	3.49872e-12		85.1	0	7.73048e-176	1.96476e-12
85.2	0	5.68317e-178	3.53393e-12		85.2	0	2.59139e-177	2.24548e-12		85.2	0	1.31438e-177	3.74374e-12		85.2	0	1.20068e-176	2.50616e-12		85.2	0	6.37389e-177	3.15814e-12		85.2	0	1.83369e-176	1.7735e-12
85.3	0	1.33639e-178	3.1892e-12		85.3	0	6.09365e-178	2.02644e-12		85.3	0	3.10971e-178	3.37855e-12		85.3	0	2.84072e-177	2.26169e-12		85.3	0	1.50801e-177	2.85007e-12		85.3	0	4.33836e-177	1.6005e-12
85.4	0	3.13441e-179	2.87746e-12		85.4	0	1.42922e-178	1.82836e-12		85.4	0	7.33838e-179	3.0483e-12		85.4	0	6.70362e-178	2.04061e-12		85.4	0	3.55865e-178	2.57148e-12		85.4	0	1.02378e-177	1.44405e-12
85.5	0	7.3325e-180	2.59561e-12		85.5	0	3.34345e-179	1.64927e-12		85.5	0	1.72728e-179	2.74971e-12		85.5	0	1.57787e-178	1.84073e-12		85.5	0	8.37621e-179	2.3196e-12		85.5	0	2.40973e-178	1.3026e-12
85.6	0	1.7109e-180	2.34084e-12		85.6	0	7.8013e-180	1.48738e-12		85.6	0	4.05513e-180	2.47982e-12		85.6	0	3.70437e-179	1.66006e-12		85.6	0	1.96648e-179	2.09192e-12		85.6	0	5.65733e-179	1.17475e-12
85.7	0	3.98175e-181	2.1106e-12		85.7	0	1.81558e-180	1.34109e-12		85.7	0	9.49574e-181	2.23591e-12		85.7	0	8.67437e-180	1.49678e-12		85.7	0	4.60483e-180	1.88617e-12		85.7	0	1.32475e-179	1.05921e-12
85.8	0	9.24271e-182	1.90258e-12		85.8	0	4.21446e-181	1.20892e-12		85.8	0	2.21786e-181	2.01555e-12		85.8	0	2.02601e-180	1.34926e-12		85.8	0	1.07552e-180	1.70027e-12		85.8	0	3.09414e-180	9.54812e-13
85.9	0	2.13993e-182	1.71469e-12		85.9	0	9.7576e-182	1.08952e-12		85.9	0	5.16677e-182	1.81649e-12		85.9	0	4.71985e-181	1.21601e-12		85.9	0	2.50556e-181	1.53235e-12		85.9	0	7.20818e-181	8.60515e-13
86	0	4.94172e-183	1.545e-12		86	0	2.25331e-182	9.81702e-13		86	0	1.20057e-182	1.63673e-12		86	0	1.09672e-181	1.09567e-12		86	0	5.82198e-182	1.38071e-12		86	0	1.67491e-181	7.75357e-13
86.1	0	1.13824e-183	1.39179e-12		86.1	0	5.19009e-183	8.84353e-13		86.1	0	2.78249e-183	1.47442e-12		86.1	0	2.54181e-182	9.87019e-13		86.1	0	1.34933e-182	1.24379e-12		86.1	0	3.88186e-182	6.98469e-13
86.2	0	2.61494e-184	1.25349e-12		86.2	0	1.19235e-183	7.96478e-13		86.2	0	6.43224e-184	1.32792e-12		86.2	0	5.87585e-183	8.88943e-13		86.2	0	3.11923e-183	1.1202e-12		86.2	0	8.97363e-183	6.29065e-13
86.3	0	5.99195e-185	1.12869e-12		86.3	0	2.73219e-184	7.17175e-13		86.3	0	1.4831e-184	1.1957e-12		86.3	0	1.35482e-183	8.00433e-13		86.3	0	7.19211e-184	1.00866e-12		86.3	0	2.06908e-183	5.66431e-13
86.4	0	1.36946e-185	1.01608e-12		86.4	0	6.24444e-185	6.45623e-13		86.4	0	3.41084e-185	1.0764e-12		86.4	0	3.11581e-184	7.20574e-13		86.4	0	1.65404e-184	9.08031e-13		86.4	0	4.75848e-184	5.09919e-13
86.5	0	3.12183e-186	9.145e-13		86.5	0	1.42348e-185	5.81079e-13		86.5	0	7.82408e-186	9.68795e-13		86.5	0	7.1473e-185	6.48538e-13		86.5	0	3.79418e-185	8.17254e-13		86.5	0	1.09154e-184	4.58942e-13
86.6	0	7.09814e-187	8.22892e-13		86.6	0	3.23658e-186	5.22871e-13		86.6	0	1.79013e-186	8.71749e-13		86.6	0	1.63529e-185	5.83572e-13		86.6	0	8.68102e-186	7.35388e-13		86.6	0	2.49742e-185	4.12968e-13
86.7	0	1.60974e-187	7.40295e-13		86.7	0	7.34003e-187	4.70388e-13		86.7	0	4.08525e-187	7.84247e-13		86.7	0	3.73188e-186	5.24997e-13		86.7	0	1.98109e-186	6.61574e-13		86.7	0	5.69935e-186	3.71517e-13
86.8	0	3.64118e-188	6.65839e-13		86.8	0	1.66029e-187	4.23079e-13		86.8	0	9.29893e-188	7.05371e-13		86.8	0	8.49458e-187	4.72195e-13		86.8	0	4.50939e-187	5.95035e-13		86.8	0	1.2973e-186	3.34151e-13
86.9	0	8.21497e-189	5.98737e-13		86.9	0	3.74584e-188	3.80442e-13		86.9	0	2.11119e-188	6.34286e-13		86.9	0	1.92858e-187	4.24608e-13		86.9	0	1.0238e-187	5.35069e-13		86.9	0	2.94533e-187	3.00476e-13
87	0	1.84861e-189	5.38277e-13		87	0	8.42924e-189	3.42025e-13		87	0	4.78084e-189	5.70236e-13		87	0	4.3673e-188	3.81732e-13		87	0	2.3184e-188	4.81038e-13		87	0	6.66976e-188	2.70134e-13
87.1	0	4.14917e-190	4.83814e-13		87.1	0	1.89193e-189	3.07419e-13		87.1	0	1.07984e-189	5.12539e-13		87.1	0	9.86438e-189	3.43108e-13		87.1	0	5.23656e-189	4.32367e-13		87.1	0	1.50649e-188	2.42802e-13
87.2	0	9.28867e-191	4.34764e-13		87.2	0	4.23542e-190	2.76252e-13		87.2	0	2.43276e-190	4.60577e-13		87.2	0	2.22233e-189	3.08323e-13		87.2	0	1.17973e-189	3.88533e-13		87.2	0	3.39395e-189	2.18186e-13
87.3	0	2.07406e-191	3.906e-13		87.3	0	9.45724e-191	2.4819e-13		87.3	0	5.46661e-191	4.1379e-13		87.3	0	4.99375e-190	2.77003e-13		87.3	0	2.65096e-190	3.49064e-13		87.3	0	7.62648e-190	1.96022e-13
87.4	0	4.6192e-192	3.50843e-13		87.4	0	2.10624e-191	2.22928e-13		87.4	0	1.22523e-191	3.71673e-13		87.4	0	1.11925e-190	2.48808e-13		87.4	0	5.94159e-191	3.13535e-13		87.4	0	1.70932e-190	1.7607e-13
87.5	0	1.02609e-192	3.15062e-13		87.5	0	4.67875e-192	2.00192e-13		87.5	0	2.73904e-192	3.33768e-13		87.5	0	2.50212e-191	2.23433e-13		87.5	0	1.32826e-191	2.81559e-13		87.5	0	3.82125e-191	1.58114e-13
87.6	0	2.27344e-193	2.82867e-13		87.6	0	1.03664e-192	1.79735e-13		87.6	0	6.10746e-193	2.99661e-13		87.6	0	5.57916e-192	2.00601e-13		87.6	0	2.96173e-192	2.52787e-13		87.6	0	8.52053e-192	1.41957e-13
87.7	0	5.02408e-194	2.53904e-13		87.7	0	2.29086e-193	1.61333e-13		87.7	0	1.35832e-193	2.68979e-13		87.7	0	1.24083e-192	1.80062e-13		87.7	0	6.58701e-193	2.26905e-13		87.7	0	1.895e-192	1.27422e-13
87.8	0	1.1074e-194	2.27857e-13		87.8	0	5.0495e-194	1.44782e-13		87.8	0	3.01319e-194	2.41385e-13		87.8	0	2.75255e-193	1.6159e-13		87.8	0	1.46121e-193	2.03627e-13		87.8	0	4.20371e-193	1.1435e-13
87.9	0	2.43462e-195	2.04435e-13		87.9	0	1.11013e-194	1.29899e-13		87.9	0	6.66701e-195	2.16573e-13		87.9	0	6.09032e-194	1.4498e-13		87.9	0	3.23308e-194	1.82696e-13		87.9	0	9.30117e-194	1.02596e-13
88	0	5.33867e-196	1.8338e-13		88	0	2.43431e-195	1.16521e-13		88	0	1.47135e-195	1.94268e-13		88	0	1.34408e-194	1.30048e-13		88	0	7.13513e-195	1.6388e-13		88	0	2.05269e-194	9.20293e-14
88.1	0	1.16764e-196	1.64457e-13		88.1	0	5.32419e-196	1.04497e-13		88.1	0	3.23879e-196	1.74221e-13		88.1	0	2.95864e-195	1.16628e-13		88.1	0	1.57061e-195	1.46969e-13		88.1	0	4.51845e-195	8.25325e-14
88.2	0	2.54721e-197	1.47453e-13		88.2	0	1.16147e-196	9.36926e-14		88.2	0	7.111e-197	1.56207e-13		88.2	0	6.4959e-196	1.0457e-13		88.2	0	3.44838e-196	1.31773e-13		88.2	0	9.92057e-196	7.39992e-14
88.3	0	5.54236e-198	1.32178e-13		88.3	0	2.52719e-197	8.39866e-14		88.3	0	1.55725e-197	1.40025e-13		88.3	0	1.42255e-196	9.37367e-14		88.3	0	7.55169e-197	1.18122e-13		88.3	0	2.17253e-196	6.63333e-14
88.4	0	1.20282e-198	1.18458e-13		88.4	0	5.48459e-198	7.52692e-14		88.4	0	3.40148e-198	1.25491e-13		88.4	0	3.10726e-197	8.40073e-14		88.4	0	1.6495e-197	1.05862e-13		88.4	0	4.74542e-197	5.94483e-14
88.5	0	2.60366e-199	1.06139e-13		88.5	0	1.18721e-198	6.74415e-14		88.5	0	7.41068e-199	1.12441e-13		88.5	0	6.76967e-198	7.52709e-14		88.5	0	3.59371e-198	9.48525e-14		88.5	0	1.03387e-197	5.32659e-14
88.6	0	5.62138e-200	9.50797e-14		88.6	0	2.56322e-199	6.04143e-14		88.6	0	1.61038e-199	1.00725e-13		88.6	0	1.47109e-198	6.74279e-14		88.6	0	7.80935e-199	8.49692e-14		88.6	0	2.24665e-198	4.77157e-14
88.7	0	1.21054e-200	8.51536e-14		88.7	0	5.51976e-200	5.41072e-14		88.7	0	3.49045e-200	9.02094e-14		88.7	0	3.18853e-199	6.03886e-14		88.7	0	1.69265e-199	7.60986e-14		88.7	0	4.86954e-199	4.27343e-14
88.8	0	2.60009e-201	7.62467e-14		88.8	0	1.18558e-200	4.84477e-14		88.8	0	7.54596e-201	8.07737e-14		88.8	0	6.89324e-200	5.40721e-14		88.8	0	3.65932e-200	6.81389e-14		88.8	0	1.05274e-199	3.82644e-14
88.9	0	5.57027e-202	6.82562e-14		88.9	0	2.53991e-201	4.33704e-14		88.9	0	1.62715e-201	7.23087e-14		88.9	0	1.48641e-200	4.84054e-14		88.9	0	7.89067e-201	6.0998e-14		88.9	0	2.27005e-200	3.42544e-14
89	0	1.19025e-202	6.10893e-14		89	0	5.42728e-202	3.88166e-14		89	0	3.49964e-202	6.47163e-14		89	0	3.19692e-201	4.33229e-14		89	0	1.69711e-201	5.45932e-14		89	0	4.88236e-201	3.06577e-14
89.1	0	2.53676e-203	5.46627e-14		89.1	0	1.1567e-202	3.47331e-14		89.1	0	7.50757e-203	5.79082e-14		89.1	0	6.85817e-202	3.87653e-14		89.1	0	3.6407e-202	4.885e-14		89.1	0	1.04738e-201	2.74325e-14
89.2	0	5.39257e-204	4.89013e-14		89.2	0	2.45888e-203	3.10722e-14		89.2	0	1.60641e-203	5.18046e-14		89.2	0	1.46746e-202	3.46794e-14		89.2	0	7.79007e-203	4.37012e-14		89.2	0	2.24111e-202	2.45411e-14
89.3	0	1.14337e-204	4.37372e-14		89.3	0	5.21351e-204	2.77909e-14		89.3	0	3.42842e-204	4.6334e-14		89.3	0	3.13186e-203	3.10172e-14		89.3	0	1.66257e-203	3.90863e-14		89.3	0	4.783e-203	2.19495e-14
89.4	0	2.418e-205	3.91098e-14		89.4	0	1.10255e-204	2.48506e-14		89.4	0	7.29815e-205	4.14318e-14		89.4	0	6.66686e-204	2.77356e-14		89.4	0	3.53914e-204	3.4951e-14		89.4	0	1.01817e-203	1.96272e-14
89.5	0	5.10036e-206	3.49641e-14		89.5	0	2.32564e-205	2.22164e-14		89.5	0	1.54957e-205	3.704e-14		89.5	0	1.41554e-204	2.47956e-14		89.5	0	7.51446e-205	3.12461e-14		89.5	0	2.16182e-204	1.75467e-14
89.6	0	1.07305e-206	3.12508e-14		89.6	0	4.89287e-206	1.9857e-14		89.6	0	3.28166e-206	3.31063e-14		89.6	0	2.9978e-205	2.21622e-14		89.6	0	1.5914e-205	2.79277e-14		89.6	0	4.57825e-205	1.56832e-14
89.7	0	2.25174e-207	2.79257e-14		89.7	0	1.02674e-206	1.77442e-14		89.7	0	6.93194e-207	2.95837e-14		89.7	0	6.33233e-206	1.98041e-14		89.7	0	3.36155e-206	2.49561e-14		89.7	0	9.67077e-206	1.40145e-14
89.8	0	4.71293e-208	2.49487e-14		89.8	0	2.14899e-207	1.58526e-14		89.8	0	1.46049e-207	2.643e-14		89.8	0	1.33415e-206	1.76929e-14		89.8	0	7.08243e-207	2.22957e-14		89.8	0	2.03753e-206	1.25205e-14
89.9	0	9.83877e-209	2.22841e-14		89.9	0	4.48625e-208	1.41595e-14		89.9	0	3.06917e-208	2.36072e-14		89.9	0	2.80369e-207	1.58033e-14		89.9	0	1.48835e-207	1.99145e-14		89.9	0	4.2818e-207	1.11833e-14
90	0	2.04864e-209	1.98997e-14		90	0	9.34133e-209	1.26444e-14		90	0	6.43317e-209	2.10812e-14		90	0	5.8767e-208	1.41123e-14		90	0	3.11968e-208	1.77836e-14		90	0	8.97493e-208	9.98665e-15
90.1	0	4.25469e-210	1.77664e-14		90.1	0	1.94004e-209	1.12889e-14		90.1	0	1.34496e-209	1.88212e-14		90.1	0	1.22862e-208	1.25994e-14		90.1	0	6.52222e-209	1.58771e-14		90.1	0	1.87636e-208	8.91605e-15
90.2	0	8.81345e-211	1.58582e-14		90.2	0	4.01873e-210	1.00764e-14		90.2	0	2.80464e-210	1.67997e-14		90.2	0	2.56204e-209	1.12462e-14		90.2	0	1.36007e-209	1.41719e-14		90.2	0	3.91276e-209	7.95844e-15
90.3	0	1.82096e-211	1.41518e-14		90.3	0	8.30314e-211	8.99216e-15		90.3	0	5.83343e-211	1.4992e-14		90.3	0	5.32884e-210	1.00361e-14		90.3	0	2.82884e-210	1.26469e-14		90.3	0	8.13823e-210	7.10209e-15
90.4	0	3.75258e-212	1.26262e-14		90.4	0	1.71109e-211	8.02278e-15		90.4	0	1.21019e-211	1.33759e-14		90.4	0	1.10551e-210	8.95416e-15		90.4	0	5.86863e-211	1.12836e-14		90.4	0	1.68833e-210	6.33646e-15
90.5	0	7.71324e-213	1.12625e-14		90.5	0	3.51706e-212	7.1563e-15		90.5	0	2.50415e-212	1.19312e-14		90.5	0	2.28755e-211	7.98708e-15		90.5	0	1.21436e-211	1.00649e-14		90.5	0	3.49355e-211	5.6521e-15
90.6	0	1.58132e-213	1.00439e-14		90.6	0	7.21045e-213	6.38197e-15		90.6	0	5.16834e-213	1.06402e-14		90.6	0	4.72128e-212	7.12286e-15		90.6	0	2.50632e-212	8.97586e-15		90.6	0	7.21037e-212	5.04053e-15
90.7	0	3.23354e-214	8.95512e-15		90.7	0	1.47442e-213	5.69014e-15		90.7	0	1.06395e-213	9.4868e-15		90.7	0	9.71921e-213	6.35072e-15		90.7	0	5.15949e-213	8.00285e-15		90.7	0	1.48432e-212	4.49412e-15
90.8	0	6.59498e-215	7.98257e-15		90.8	0	3.00716e-214	5.07218e-15		90.8	0	2.18461e-214	8.45651e-15		90.8	0	1.99564e-213	5.66102e-15		90.8	0	1.0594e-213	7.13373e-15		90.8	0	3.04776e-213	4.00605e-15
90.9	0	1.34161e-215	7.11405e-15		90.9	0	6.11741e-215	4.52032e-15		90.9	0	4.47411e-215	7.53643e-15		90.9	0	4.0871e-214	5.04509e-15		90.9	0	2.16966e-214	6.35756e-15		90.9	0	6.24185e-214	3.57019e-15
91	0	2.72215e-216	6.33861e-15		91	0	1.24124e-215	4.02759e-15		91	0	9.13946e-216	6.71494e-15		91	0	8.3489e-215	4.49516e-15		91	0	4.43206e-215	5.66458e-15		91	0	1.27505e-214	3.18103e-15
91.1	0	5.50904e-217	5.64642e-15		91.1	0	2.51199e-216	3.58777e-15		91.1	0	1.86215e-216	5.98166e-15		91.1	0	1.70108e-215	4.00429e-15		91.1	0	9.03027e-216	5.046e-15		91.1	0	2.5979e-215	2.83366e-15
91.2	0	1.11203e-217	5.0287e-15		91.2	0	5.07059e-217	3.19527e-15		91.2	0	3.78435e-217	5.32726e-15		91.2	0	3.457e-216	3.56621e-15		91.2	0	1.83517e-216	4.49396e-15		91.2	0	5.27956e-216	2.52365e-15
91.3	0	2.23889e-218	4.47755e-15		91.3	0	1.02088e-217	2.84506e-15		91.3	0	7.67093e-218	4.74339e-15		91.3	0	7.0074e-217	3.17535e-15		91.3	0	3.71991e-217	4.00142e-15		91.3	0	1.07017e-216	2.24706e-15
91.4	0	4.49598e-219	3.98591e-15		91.4	0	2.05006e-218	2.53268e-15		91.4	0	1.55091e-218	4.22256e-15		91.4	0	1.41675e-217	2.8267e-15		91.4	0	7.52091e-218	3.56206e-15		91.4	0	2.16367e-217	2.00033e-15
91.5	0	9.00519e-220	3.54746e-15		91.5	0	4.10615e-219	2.25408e-15		91.5	0	3.12755e-219	3.75808e-15		91.5	0	2.85702e-218	2.51576e-15		91.5	0	1.51666e-218	3.17024e-15		91.5	0	4.36325e-218	1.78029e-15
91.6	0	1.79903e-220	3.15654e-15		91.6	0	8.20314e-220	2.00569e-15		91.6	0	6.29076e-220	3.34395e-15		91.6	0	5.74662e-219	2.23853e-15		91.6	0	3.05062e-219	2.82088e-15		91.6	0	8.77626e-219	1.58411e-15
91.7	0	3.58475e-221	2.80806e-15		91.7	0	1.63456e-220	1.78426e-15		91.7	0	1.26207e-220	2.97478e-15		91.7	0	1.1529e-219	1.9914e-15		91.7	0	6.12025e-220	2.50946e-15		91.7	0	1.76072e-219	1.40922e-15
91.8	0	7.12452e-222	2.49749e-15		91.8	0	3.24861e-221	1.58693e-15		91.8	0	2.52549e-221	2.64578e-15		91.8	0	2.30703e-220	1.77115e-15		91.8	0	1.2247e-220	2.23192e-15		91.8	0	3.52332e-220	1.25337e-15
91.9	0	1.41231e-222	2.22078e-15		91.9	0	6.43978e-222	1.4111e-15		91.9	0	5.04066e-222	2.35263e-15		91.9	0	4.60465e-221	1.57492e-15		91.9	0	2.4444e-221	1.98463e-15		91.9	0	7.03224e-221	1.1145e-15
92	0	2.7924e-223	1.97428e-15		92	0	1.27327e-222	1.25447e-15		92	0	1.00348e-222	2.0915e-15		92	0	9.16684e-222	1.40011e-15		92	0	4.86627e-222	1.76434e-15		92	0	1.39996e-221	9.90793e-16
92.1	0	5.50686e-224	1.75475e-15		92.1	0	2.511e-223	1.11498e-15		92.1	0	1.99258e-223	1.85893e-15		92.1	0	1.82022e-222	1.24442e-15		92.1	0	9.66274e-223	1.56815e-15		92.1	0	2.77985e-222	8.80621e-16
92.2	0	1.08319e-224	1.55928e-15		92.2	0	4.9391e-224	9.90777e-16		92.2	0	3.94639e-224	1.65186e-15		92.2	0	3.60503e-223	1.1058e-15		92.2	0	1.91375e-223	1.39347e-15		92.2	0	5.50562e-223	7.82524e-16
92.3	0	2.12512e-225	1.38527e-15		92.3	0	9.69005e-225	8.80213e-16		92.3	0	7.7959e-225	1.46752e-15		92.3	0	7.12156e-224	9.82398e-16		92.3	0	3.78052e-224	1.23797e-15		92.3	0	1.08761e-223	6.952e-16
92.4	0	4.15851e-226	1.23041e-15		92.4	0	1.89618e-225	7.81811e-16		92.4	0	1.53608e-225	1.30346e-15		92.4	0	1.40321e-224	8.72573e-16		92.4	0	7.44901e-225	1.09957e-15		92.4	0	2.14299e-224	6.17481e-16
[truncated: 76 more rows]
